# Supplementary material for: Resensitizing Paclitaxel-Resistant Ovarian Cancer via Targeting Lipid Metabolism Key Enzymes CPT1A, SCD and FASN
Source: Int J Mol Sci. 2023 Nov 19;24(22):16503. doi: 10.3390/ijms242216503 (PMC10671839; doi:10.3390/ijms242216503)
Supplement: Supplementary file 1 [file ijms-24-16503-s001.zip]

Archive with 7 entries (7 files):
- Supplementary material 1.pdf
- Supplementary material 2.pdf
- Supplementary material 3.pdf
- Table S1.csv
- Table S2.csv
- Table S3.csv
- Table S4.csv
