# Supplementary material for: Resensitizing Paclitaxel-Resistant Ovarian Cancer via Targeting Lipid Metabolism Key Enzymes CPT1A, SCD and FASN
Source: Int J Mol Sci. 2023 Nov 19;24(22):16503. doi: 10.3390/ijms242216503 (PMC10671839; doi:10.3390/ijms242216503)
Supplement: Supplementary file 1 [file ijms-24-16503-s001.zip › Table S1.csv]

	x
1	CPT1A
2	IGHMBP2
3	PPP6R3
4	TPCN2
5	PPFIA1
6	LTO1
7	GRK2
8	RBM14-RBM4
9	RCE1
10	INTS5
11	CLPB
12	POLD3
13	CTTN
14	FCHSD2
15	SF1
16	ANKRD13D
17	KDM2A
18	SSRP1
19	STIP1
20	VIRMA
21	MTA2
22	BTBD1
23	SYVN1
24	ZBTB3
25	RBM14
26	KMT5B
27	MUS81
28	RNF121
29	TESMIN
30	RETREG3
31	CPSF7
32	GART
33	PITPNM1
34	GANAB
35	INTS8
36	LRP5
37	RBM4B
38	NXF1
39	AFG3L2
40	ZDHHC5
41	NADSYN1
42	EIF1AD
43	CYB5RL
44	VPS37C
45	EIF2B5
46	CNNM4
47	NEK4
48	C2CD3
49	FADD
50	REV1
51	PLCB3
52	LOC100133315
53	DPF2
54	PTDSS1
55	SF3B2
56	KLHL15
57	BBS1
58	OTUD6B
59	RBM12B
60	MEN1
61	LRRC8D
62	STX5
63	CPT2
64	DLAT
65	CEP85
66	CHKA
67	IMMT
68	RAD9A
69	VPS13B
70	MTDH
71	MARK2
72	LINS1
73	POP1
74	MORC3
75	ZMYM1
76	MAT2A
77	NAA50
78	FRMD8
79	SRSF1
80	KAT2A
81	HAUS2
82	UBTF
83	DENND6A
84	DDB1
85	COASY
86	PKN2
87	GPBP1L1
88	CORO1B
89	HNRNPL
90	UBR5
91	TMEM201
92	SRSF10
93	MAP3K11
94	EFTUD2
95	TAF2
96	CCDC134
97	ARIH2
98	CDK12
99	STARD7
100	WHAMM
101	STT3B
102	RBM15
103	VPS26C
104	SMG1
105	INO80
106	OSBP
107	UNC93B1
108	INPPL1
109	ITCH
110	NCOA3
111	RNF169
112	RPS6KB2
113	SCYL1
114	URB1
115	ZNF710
116	HNRNPR
117	MTO1
118	QRICH1
119	NADK
120	THRAP3
121	GPATCH8
122	CWC25
123	UBIAD1
124	NBN
125	MTF1
126	DOP1B
127	SLMAP
128	ARHGAP27
129	FBXO38
130	GGCX
131	ZW10
132	DPY19L4
133	EZH1
134	PIGO
135	WDR4
136	POLH
137	RAB1B
138	DHX9
139	RBM4
140	SFPQ
141	MKNK1
142	PPP1CA
143	LBHD1
144	PSME3
145	ZNF143
146	ZNF326
147	SSH3
148	TMEM41B
149	CIAO1
150	EFL1
151	TBC1D31
152	CLPX
153	ZFP91
154	FAN1
155	ATG2A
156	CCDC142
157	TCF20
158	NDUFV1
159	RAD21
160	SNRK
161	ZNF106
162	SEH1L
163	ANKRD13C
164	ZNF207
165	TMEM63B
166	PHC3
167	CNNM3
168	ATL3
169	SNIP1
170	ESRRA
171	CEP192
172	MED1
173	BAZ2A
174	PTPN1
175	HNRNPK
176	NRF1
177	MYO19
178	LARP4
179	NDC1
180	SP1
181	DNAJC11
182	CCT6A
183	INPP5B
184	MPHOSPH9
185	NPAT
186	UBE4A
187	RBM12
188	UHRF1BP1
189	IFNAR1
190	TMX2
191	STIL
192	CNOT10
193	CEPT1
194	HSPA9
195	ISG20L2
196	PDE12
197	DDI2
198	IDH3A
199	SELENOO
200	TRPM7
201	TKFC
202	RMDN1
203	SF3A3
204	NUDCD1
205	G3BP1
206	GORASP1
207	APPL1
208	POLA2
209	NAA40
210	MIEF1
211	POLG
212	SPG11
213	RAB6A
214	NCAPD3
215	HNRNPA2B1
216	LIMD1
217	POLDIP3
218	USP33
219	PDE8A
220	SNX15
221	EIF4G1
222	USP1
223	LCMT2
224	ASB7
225	SLC29A2
226	TRMU
227	TAF4
228	HNRNPKP4
229	NEU3
230	NDUFAF6
231	SERBP1
232	DDX31
233	ABCB7
234	TUT1
235	DARS2
236	ZBTB21
237	COA7
238	ZSCAN29
239	DKC1
240	NMT1
241	CDK13
242	RELA
243	EIF2B4
244	SP2
245	CDC23
246	CLCC1
247	PUM1
248	CYB561A3
249	RAB35
250	TOMM70
251	ZBTB11
252	KANSL1
253	SETD4
254	RTN3
255	DAZAP1
256	TASOR
257	MOGS
258	MRPL49
259	DCAF13
260	MTBP
261	DYRK1A
262	MCM3AP
263	BRD1
264	CASC3
265	GHDC
266	NKRF
267	RMND5A
268	WDR55
269	HINFP
270	NAIF1
271	TMEM109
272	RUNDC1
273	USP8
274	MFN2
275	HNRNPF
276	MRE11
277	PRDM10
278	TRAPPC10
279	ACACA
280	HLCS
281	UNC45A
282	MED17
283	IP6K1
284	CSTF2
285	MAML1
286	ATXN7
287	KANSL3
288	KAT5
289	PPTC7
290	DNAJA3
291	INCENP
292	MIOS
293	SIN3A
294	CAPRIN1
295	HMGXB3
296	METTL15
297	AQR
298	CEP295
299	PLEKHB2
300	CEP104
301	UBR4
302	EHD1
303	CPNE3
304	USP3
305	RBSN
306	ZNF592
307	ACAD9
308	CSNK1G1
309	FBXL20
310	DNAJC7
311	BRWD1
312	DR1
313	HUS1
314	ARFGEF1
315	LTN1
316	GGA2
317	CTNND1
318	RNF214
319	USP48
320	CLCN2
321	MRTFB
322	TMEM138
323	PDCD6IP
324	CRCP
325	USP24
326	ZFPL1
327	TARDBP
328	KLHL18
329	MTERF3
330	XPO1
331	CCNE2
332	ZBTB14
333	IREB2
334	CCDC47
335	IPP
336	ATAD2
337	ATG16L2
338	KHDRBS1
339	AFTPH
340	WWP1
341	BSDC1
342	NFRKB
343	POLR1A
344	LSM12
345	SGSM3
346	TEX261
347	SIK3
348	RPF1
349	DDX3X
350	TMEM262
351	THUMPD3
352	BRD8
353	TMEM63A
354	ALG6
355	PARP6
356	ARAP1
357	NPHP4
358	FAM219B
359	MAPK14
360	IARS2
361	RAF1
362	ANAPC1
363	UTP6
364	SPTLC2
365	LZIC
366	FAM76B
367	SELENOI
368	WDR43
369	DDX55
370	ARHGAP39
371	RBM41
372	TRABD
373	UTP23
374	OXSR1
375	PRPF19
376	DPAGT1
377	NUP50
378	MTOR
379	VPS13D
380	BIRC6
381	PCNX3
382	PEX11A
383	NUP98
384	YARS1
385	AP5B1
386	GOSR2
387	PATJ
388	SON
389	MEF2A
390	SLC26A6
391	DNAJC24
392	GSPT1
393	TMUB2
394	R3HCC1L
395	XYLB
396	KBTBD4
397	PTK2
398	EDC3
399	FIGNL1
400	TXLNA
401	LRTOMT
402	EIF2S2
403	MFN1
404	NUMB
405	DCAF1
406	RANGAP1
407	LARP1
408	PACSIN2
409	BAP1
410	MYSM1
411	STX17
412	NUMA1
413	AGO2
414	NAT10
415	TRIM44
416	KLC2
417	BRPF1
418	WIPF2
419	PDIK1L
420	XRRA1
421	TTLL12
422	PSMD3
423	CSNK1A1
424	OGT
425	ARHGEF17
426	ZXDC
427	EAF1
428	TOE1
429	CCT7
430	MAP2K1
431	ACLY
432	ZNF696
433	MED14
434	TBRG4
435	SLC15A4
436	FAM168A
437	INTS11
438	UBR2
439	POLM
440	NUP210
441	AKAP1
442	PWWP2A
443	ZDHHC23
444	BCL10
445	DFFB
446	ZFC3H1
447	EXOSC10
448	CDK5RAP1
449	STK3
450	RCC1
451	SECISBP2
452	SORL1
453	BECN1
454	NOL9
455	GRPEL2
456	GNPNAT1
457	RPUSD4
458	MGA
459	SMURF1
460	BRD2
461	S100PBP
462	USP15
463	DNAJC16
464	SLC3A2
465	GNL3L
466	SRRT
467	HDAC1
468	TRA2B
469	KBTBD2
470	DNTTIP2
471	CCNT1
472	PDPK1
473	FEN1
474	DDX23
475	SPIDR
476	DAG1
477	ZBED4
478	TASOR2
479	UBN1
480	USP14
481	ARFGEF2
482	WASHC5
483	ZFYVE19
484	RPAP3
485	PEX10
486	LRRC40
487	NBR1
488	GALK2
489	ZMYM6
490	QTRT2
491	BCL2L11
492	ZNF335
493	ADAR
494	CAMKK2
495	ALG12
496	TMCO6
497	TJAP1
498	EHBP1L1
499	SCAF4
500	C2CD2
501	GNL3
502	PLXNB2
503	ATR
504	DPH2
505	STRN
506	MATR3
507	CCDC86
508	ZDHHC18
509	CTDSPL2
510	NOLC1
511	GGNBP2
512	STAU2
513	FAM91A1
514	EEF1AKNMT
515	CBLL1
516	TBK1
517	TCEANC2
518	TBC1D22A
519	SLC35A3
520	PHKA2
521	PIK3CA
522	FEM1B
523	ZNF623
524	INTS14
525	ARFGAP2
526	NR2C2
527	TAF1
528	PSMD11
529	NSD1
530	TRIM25
531	IDE
532	SNX13
533	ERI2
534	GATAD2A
535	ATG7
536	RTL6
537	KDM3B
538	SHQ1
539	PACS1
540	FUBP1
541	FOXRED1
542	CLP1
543	LARS2
544	RNF149
545	PTCD3
546	FASTKD1
547	LRRFIP2
548	HNRNPM
549	CKAP5
550	ACAD8
551	NSUN4
552	IMPA1
553	RC3H1
554	ICE2
555	USP16
556	FOXJ3
557	XPNPEP3
558	RIF1
559	ARMH3
560	C11orf24
561	TERF1
562	SPPL2A
563	MLLT6
564	PSMD2
565	C11orf80
566	RBM39
567	WDR26
568	IK
569	GTF3C2
570	VPS13A
571	SPEN
572	WDR73
573	MFAP1
574	API5
575	TSNARE1
576	ZNF621
577	RBM22
578	PLEKHF2
579	GAPVD1
580	ATRIP
581	ATRIP-TREX1
582	PPP2R5D
583	RPS6KA4
584	SART1
585	RBM33
586	SUZ12
587	DCUN1D1
588	MAST2
589	ARIH1
590	VPS39
591	C1orf109
592	ZNF251
593	ATP6V1C1
594	SCAF11
595	ARPP19
596	LIN54
597	BLZF1
598	IQGAP1
599	CUL4B
600	NDE1
601	NAPG
602	DDX56
603	MTMR10
604	BTAF1
605	GCC1
606	ZRANB2
607	LRRC14
608	RNF220
609	EWSR1
610	LOC100287896
611	PPARA
612	ZC3H7A
613	CEP57
614	ZNF263
615	ABCF3
616	PHF7
617	TYW1
618	SETD1B
619	CAPN7
620	FBH1
621	DIS3L
622	ZNF202
623	ZBTB48
624	FAF1
625	NFATC2IP
626	NDUFS1
627	NAA25
628	RPRD1B
629	CPEB3
630	POLA1
631	PTBP1
632	CHD2
633	ELOA
634	SRSF7
635	AVL9
636	ATXN7L3
637	ACTR5
638	GRAMD4
639	TAF6L
640	MLX
641	PCF11
642	DCAF11
643	DHX8
644	SCYL3
645	SPTBN2
646	PTBP3
647	KPNB1
648	HS2ST1
649	KPNA1
650	PIAS1
651	LRRC8B
652	NEMP1
653	CELF1
654	PCBP1
655	ARHGAP11A
656	XIAP
657	ARMC8
658	LARP4B
659	NCOA2
660	SRSF11
661	CHD4
662	EI24
663	LRFN4
664	ZNF644
665	MRPS5
666	LINC02701
667	SLC9A8
668	AUP1
669	SLFN13
670	ACBD5
671	LEO1
672	ADAM10
673	SNX1
674	MFAP3
675	GMPPB
676	ETF1
677	AARSD1
678	MCAT
679	URGCP
680	CDC27
681	CCT8
682	IPPK
683	ST7L
684	CNTF
685	FAM53C
686	LOC100128966
687	MSL2
688	ABHD17C
689	PRPF40A
690	NVL
691	XRCC6
692	AZIN1
693	CRYZL1
694	TOP3A
695	GTF2H3
696	DPP8
697	SPTY2D1
698	TRAPPC9
699	RMDN3
700	DGCR8
701	TBL2
702	PSMD6
703	SRSF4
704	HSF1
705	WDR5
706	CTCF
707	DDX21
708	HERC1
709	NRDC
710	IARS1
711	TTC21B
712	VPS33B
713	POMGNT1
714	UBE2G2
715	MSL1
716	ADPGK
717	TONSL
718	JUP
719	TBC1D15
720	VHL
721	RFT1
722	ELP1
723	NUDCD3
724	TMEM127
725	USP19
726	SMG7
727	RALGAPB
728	AGPAT3
729	WDR74
730	WDR33
731	CLK3
732	MIGA1
733	VPS8
734	GATC
735	PPME1
736	CEP76
737	MKRN2
738	MTIF2
739	EML3
740	DCTN4
741	ICMT
742	WAC
743	E4F1
744	CXorf38
745	GPR107
746	RBM17
747	DHX16
748	USP4
749	LOC107986084
750	B3GALNT2
751	DCLRE1C
752	GMEB1
753	SRRM1
754	SRSF3
755	ZNF200
756	FAM20B
757	YRDC
758	METTL6
759	BUD13
760	BTN2A1
761	NOL6
762	HSPA8
763	HDAC5
764	PPP1R10
765	WDR3
766	CEP350
767	BAK1
768	SLC25A15
769	GCN1
770	ATP1A1
771	PIK3CB
772	TM9SF3
773	KIAA1522
774	HADHB
775	C15orf39
776	BRI3BP
777	CNOT6L
778	TADA2A
779	STK38
780	SBF1
781	HIPK1
782	PDHB
783	ENTR1
784	NPC1
785	FAM131A
786	WDR20
787	RREB1
788	HP1BP3
789	C2CD2L
790	RRP7BP
791	EIF2B3
792	KMT5A
793	LRRC57
794	MAN2A2
795	CLSTN1
796	EXOSC2
797	CCDC15
798	PAXBP1
799	USP12
800	RBM45
801	VCPIP1
802	UBE2V1
803	GRSF1
804	HMG20A
805	CPSF6
806	ACAA1
807	MYBL1
808	LAPTM4B
809	SRPRA
810	CBL
811	EMSY
812	SETD5
813	NCBP1
814	NUP153
815	DBT
816	HDAC7
817	ASXL2
818	ZMYM4
819	L2HGDH
820	ATAD3A
821	HTATSF1
822	ZNF619
823	XPO5
824	RDH13
825	TUBGCP4
826	VPS54
827	KPNA6
828	TBRG1
829	LDLRAP1
830	ADCY6
831	LSM11
832	MSH2
833	FBXO34
834	TRMT12
835	PHF20
836	AGGF1
837	NIPA2
838	NOP14
839	CDC5L
840	THOC1
841	STAG2
842	PRC1
843	CTNNB1
844	PCNT
845	MAP4K2
846	ZNF774
847	UBE2W
848	KMT2A
849	ELAC2
850	YEATS2
851	OMA1
852	HOOK1
853	PATL1
854	SEC24B
855	LINC01128
856	RAB5A
857	RBL1
858	PKNOX1
859	PTAR1
860	ZNHIT6
861	NOL10
862	TMEM164
863	ZBTB7B
864	AMBRA1
865	ZNF800
866	QSOX2
867	ZZZ3
868	RASSF1
869	USP37
870	TXNDC11
871	SCAF8
872	UTP15
873	PSMD2P1
874	KLHDC8B
875	PDCD7
876	ZNF639
877	TAB3
878	IVD
879	BBS4
880	SLC5A6
881	SMPD4
882	HARS2
883	ZFP64
884	LOC284685
885	ZNF318
886	ACTL6A
887	MAP3K14
888	EFCAB14
889	MCM4
890	STX3
891	YME1L1
892	KHNYN
893	KCMF1
894	SLC49A4
895	TBCEL
896	MTPAP
897	ZWILCH
898	FAM120A
899	ZNF252P
900	VRK2
901	CDCA5
902	RAB3GAP1
903	TMEM259
904	RBM28
905	MUL1
906	LRPPRC
907	BCL9L
908	NCAPH2
909	HECTD1
910	RAI1
911	SF3A3P1
912	TNPO1
913	ASAP1
914	GLT8D1
915	NCOA6
916	DIAPH1
917	AP3S2
918	SLC1A5
919	SMARCD2
920	RETSAT
921	VCP
922	TTC19
923	ADAM17
924	RPL7L1
925	WAPL
926	CASZ1
927	ZNF740
928	RCC2
929	MTMR14
930	MFSD9
931	SENP1
932	FBXO42
933	POLR1C
934	SLC39A1
935	XPC
936	SPOPL
937	PKD1P6
938	YTHDC1
939	PRKDC
940	ZFX
941	PANK4
942	ZCCHC8
943	TTC27
944	UIMC1
945	KLF3
946	MARF1
947	ATL2
948	TMEM67
949	CPSF1
950	ZDHHC3
951	PCYT1A
952	TOB2
953	E2F2
954	DHX15
955	OSBPL2
956	LOC105369209
957	CEP152
958	AAR2
959	PMM2
960	COG7
961	CAPN15
962	EIF3J
963	POLRMT
964	JAK1
965	YTHDF3
966	ANP32BP1
967	NOD1
968	TRIM65
969	CXorf56
970	MKLN1
971	ABI1
972	ABCB10
973	HTRA2
974	ANKHD1
975	TNPO3
976	SSX2IP
977	SBNO1
978	TMEM87B
979	PTCD2
980	OIP5-AS1
981	CEP120
982	SRSF2
983	FANCD2
984	RNF111
985	SNX19
986	B4GALT5
987	TICRR
988	TRAP1
989	FARP2
990	SOX13
991	LIG3
992	TPD52
993	RRM1
994	NSUN2
995	UBE4B
996	NKAP
997	UPF1
998	DLST
999	FBXO28
1000	CTDSP2
1001	PSMC3IP
1002	DLG3
1003	ZNF507
1004	ZNF852
1005	MTHFD1L
1006	NLE1
1007	MRM2
1008	SLC25A39
1009	SMC1A
1010	OTUB1
1011	ANKS6
1012	CSK
1013	FGD5-AS1
1014	TMEM185A
1015	ANAPC5
1016	ANKRD27
1017	RALGDS
1018	TDP2
1019	RHOA
1020	AHCYL1
1021	RNF26
1022	TTC31
1023	DUSP7
1024	MFSD14A
1025	AARS2
1026	TATDN2
1027	TENT4A
1028	IPO13
1029	TSEN2
1030	ESCO1
1031	TP73-AS1
1032	UBP1
1033	TUBGCP3
1034	SZT2
1035	MLH1
1036	GCC2
1037	SMG5
1038	ADCK5
1039	SLC30A6
1040	APEH
1041	RSBN1
1042	ZC3H10
1043	SYNRG
1044	MAD2L1BP
1045	DDX6
1046	ZYG11B
1047	NAP1L4
1048	CIPC
1049	HYOU1
1050	SERINC3
1051	DIP2A
1052	PTPN2
1053	NAA35
1054	ALG9
1055	RNF10
1056	WDR47
1057	RAB10
1058	HNRNPDL
1059	RNF6
1060	NME6
1061	HEATR5A
1062	HERC2
1063	DDX17
1064	SYNJ1
1065	SHC1
1066	TMEM62
1067	PRPF38A
1068	VPS26B
1069	RPS6KB1
1070	GFM1
1071	FAM111A
1072	ANKRD40
1073	HARS1
1074	NUFIP2
1075	RAD51D
1076	TMEM248
1077	PRPF4B
1078	TIRAP
1079	SLC25A40
1080	SLC35A4
1081	RSRC2
1082	BLM
1083	MON1A
1084	WDR11
1085	LAS1L
1086	SMG1P5
1087	DDX27
1088	RAB14
1089	NCLN
1090	HMGCR
1091	STT3A
1092	KIAA0753
1093	CREBZF
1094	TM9SF2
1095	SLC25A24
1096	UBQLN1
1097	AGL
1098	UBXN4
1099	CLASP2
1100	NCKIPSD
1101	THEM6
1102	NEDD1
1103	ATP2A2
1104	TRAF2
1105	COA1
1106	TAMM41
1107	ZNF217
1108	AP2M1
1109	C2orf42
1110	HEXIM1
1111	SMYD5
1112	PUS7
1113	PARN
1114	WDCP
1115	THAP12
1116	DCAF12
1117	PARP1
1118	CANX
1119	KIAA0100
1120	ZNF2
1121	PPHLN1
1122	MPHOSPH10
1123	ERCC4
1124	NDUFAF7
1125	BICD2
1126	XPOTP1
1127	SMG8
1128	PIGA
1129	CSNK1G2
1130	PITPNM3
1131	HSP90AB3P
1132	MADD
1133	HSPA8P1
1134	UBR3
1135	RANBP10
1136	CAPN1
1137	MFSD14C
1138	CLN6
1139	FAM160A2
1140	YWHAZ
1141	ATXN10
1142	FAM114A2
1143	DSCC1
1144	EP300
1145	VPS41
1146	PELI3
1147	HNRNPKP2
1148	FANCM
1149	SNX30
1150	PXYLP1
1151	ARCN1
1152	TXLNG
1153	RINT1
1154	EVI5
1155	CEBPZ
1156	DGKZ
1157	DPP3
1158	PLEKHM1
1159	KHDC4
1160	NUP214
1161	UHMK1
1162	RACGAP1
1163	LOC644456
1164	TFAP2E
1165	DGKZP1
1166	TCERG1
1167	TBC1D12
1168	DPH1
1169	PRKAG1
1170	YES1
1171	EPC2
1172	AGO4
1173	SNRNP40
1174	VKORC1L1
1175	CS
1176	PNPT1
1177	TTC9C
1178	OGDH
1179	ZBTB1
1180	FAR1
1181	TRAPPC11
1182	PICALM
1183	SLC33A1
1184	INPP4A
1185	RRM2B
1186	GPSM2
1187	INVS
1188	PHTF1
1189	STYX
1190	RECQL4
1191	HUWE1
1192	PPP6R1
1193	PCBD2
1194	SRPK1
1195	SCO1
1196	PEX1
1197	RRP1
1198	CD2AP
1199	ACTR1B
1200	ZNF609
1201	HSP90AB2P
1202	MIS18BP1
1203	HERPUD2
1204	GEMIN5
1205	PIP4K2B
1206	FKTN
1207	PRPF4
1208	ARL17A
1209	DDX1
1210	SAMM50
1211	SNAP23
1212	USP39
1213	PARS2
1214	RBM39P1
1215	CDC42BPG
1216	IPO11
1217	IPO11-LRRC70
1218	ALMS1
1219	GMCL1
1220	GLE1
1221	UBAC2
1222	MARS1
1223	OXNAD1
1224	TRIM3
1225	MTMR12
1226	CYFIP1
1227	KRIT1
1228	SCAMP2
1229	MIDEAS
1230	TBL1XR1
1231	GNAI3
1232	TMBIM6
1233	HCFC1
1234	SPATA5L1
1235	TBCCD1
1236	STRADA
1237	WDR76
1238	PPP2R1B
1239	AMMECR1L
1240	TAB1
1241	POM121
1242	AGPS
1243	SNX2
1244	PSPC1
1245	FANCI
1246	ERCC6L2
1247	NOL11
1248	LMLN
1249	NUP160
1250	NGLY1
1251	EDEM1
1252	RCOR1
1253	SLC30A5
1254	DDX54
1255	CTNNA1
1256	BNIP2
1257	USP34
1258	MAN2C1
1259	MDN1
1260	FBXW11
1261	TMEM209
1262	ECPAS
1263	CNOT6
1264	URB2
1265	TEX2
1266	SRP54
1267	LANCL1
1268	RUBCN
1269	C1orf174
1270	TMEM135
1271	HSP90B1
1272	CNOT11
1273	RAB5C
1274	ZNF808
1275	FAM210A
1276	SRFBP1
1277	BUB3
1278	TRIP4
1279	POLR1B
1280	JPT2
1281	HEATR5B
1282	FNBP4
1283	ZSWIM1
1284	PSMD1
1285	TTC38
1286	CHTF8
1287	DERPC
1288	ARHGEF11
1289	DBNL
1290	RABL2B
1291	USP6NL
1292	POLR3H
1293	ATM
1294	LMF2
1295	SUPV3L1
1296	ACBD3
1297	SUMF2
1298	CARS1
1299	GLUL
1300	SRSF6
1301	SETX
1302	DCTN5
1303	KANSL2
1304	LEMD3
1305	COX10
1306	SRCAP
1307	TPRG1L
1308	FAM86C1P
1309	POLE
1310	EPRS1
1311	MOSMO
1312	SP3
1313	DENND4B
1314	CHORDC1
1315	MTHFD1
1316	AGO3
1317	TRMT2B
1318	EYA3
1319	PHAX
1320	CACUL1
1321	XPOT
1322	TTI1
1323	PRKAR2A
1324	ZFYVE9
1325	ZNF598
1326	ATG13
1327	SLC35E2B
1328	SENP6
1329	EIF3B
1330	ATG101
1331	CCNF
1332	MAPKBP1
1333	LSG1
1334	LOC100128494
1335	PRPF39
1336	ZNF514
1337	CDC6
1338	SACM1L
1339	SIDT2
1340	NCOA4
1341	CLUH
1342	RBM10
1343	NUP62
1344	PPM1G
1345	HERC4
1346	TMED2
1347	ILRUN
1348	EMC2
1349	RCCD1
1350	ASS1P12
1351	SDHAP1
1352	NFE2L1
1353	RRN3
1354	ZPR1
1355	PAFAH1B2
1356	PFKL
1357	PER2
1358	DBF4B
1359	TMEM245
1360	TOGARAM1
1361	TLE3
1362	AGO1
1363	FNDC3B
1364	SKIV2L
1365	ASB16
1366	FBXW2
1367	PC
1368	ANKRD28
1369	CTR9
1370	CUL9
1371	LRRC37A2
1372	PGBD2
1373	PASK
1374	BRF1
1375	LOC100420680
1376	SNRNP200
1377	CAPZA1
1378	TAF5L
1379	UBE3B
1380	FAM122B
1381	DDIAS
1382	PXN
1383	CUL5
1384	CBFA2T2
1385	ZNF436
1386	TAF1B
1387	PTPRF
1388	DVL3
1389	CBR1
1390	UTP14A
1391	ELL
1392	ITSN1
1393	TUBGCP6
1394	DET1
1395	HSP90B2P
1396	STAMBP
1397	RPAP2
1398	ALAS1
1399	STRIP1
1400	RAD17
1401	RBBP4P2
1402	CSTF3
1403	RUSF1
1404	RPAP1
1405	TMEM50B
1406	RBBP4
1407	ENPP4
1408	TMEM19
1409	AAGAB
1410	HECTD3
1411	UMPS
1412	HROB
1413	PTPN9
1414	JRK
1415	AP4E1
1416	CRTC3
1417	XPO4
1418	GON4L
1419	OFD1
1420	KCTD20
1421	OTUD6B-AS1
1422	ECE1
1423	DNAJC14
1424	EHD4
1425	PRKD2
1426	DHX37
1427	SARS1
1428	FKBP15
1429	TXNRD1
1430	NEPRO
1431	L3MBTL2
1432	YIPF6
1433	SMG1P3
1434	UBC
1435	ODF2L
1436	TMEM167B
1437	DHX34
1438	ATXN2L
1439	RANBP2
1440	AATF
1441	TNRC6B
1442	RNF31
1443	SLC45A4
1444	RIOX2
1445	STAM2
1446	FRYL
1447	MYCBP2
1448	NOC2L
1449	ANAPC2
1450	OPLAH
1451	TMEM214
1452	THOC2
1453	RAPGEF1
1454	MRPL20-AS1
1455	LRATD2
1456	NSF
1457	TPD52L2
1458	ERCC3
1459	DOT1L
1460	SUN1
1461	KRT18P4
1462	MMGT1
1463	PHF13
1464	PDHA1
1465	PALB2
1466	FAM136A
1467	MESD
1468	RRP8
1469	CYB561
1470	SLK
1471	DAGLA
1472	MAU2
1473	ANLN
1474	UBR1
1475	GBA2
1476	ACTR2
1477	SYNJ2BP
1478	NCDN
1479	CRLF3
1480	FADS3
1481	VPS52
1482	MCCC1
1483	ZBTB40
1484	HEMK1
1485	ERGIC1
1486	ABHD15
1487	MBTPS2
1488	DHCR7
1489	GABPA
1490	HGH1
1491	B3GNT2
1492	ACTR8
1493	NT5C2
1494	PPRC1
1495	RHOT2
1496	CCAR1
1497	DAB2IP
1498	PARG
1499	UCHL5
1500	PANK3
1501	YY1
1502	TUBG1P
1503	AP2B1
1504	FUBP3
1505	POLR3E
1506	RFC5
1507	AACS
1508	WDR90
1509	COPS5
1510	FAM98B
1511	CD46
1512	TAZ
1513	DCLRE1B
1514	STAT5B
1515	DHDDS
1516	HNRNPU
1517	PUM2
1518	YTHDF2
1519	CDK2AP2
1520	SUDS3
1521	SIK2
1522	SPCS2
1523	ELMOD3
1524	MRPL16
1525	CCDC82
1526	PHF6
1527	FAF2
1528	TMEM87A
1529	PSEN1
1530	NUP205
1531	SCYL2
1532	TGFBRAP1
1533	CTNNBIP1
1534	SETD2
1535	KIAA0586
1536	HSP90AB1
1537	RC3H2
1538	CYB5D1
1539	ICE1
1540	TMEM181
1541	CRAMP1
1542	SDE2
1543	FICD
1544	OXR1
1545	TOR1B
1546	SAP30L
1547	ZNF620
1548	EIF2S1
1549	CAMTA2
1550	CYHR1
1551	SENP2
1552	ENOX2
1553	ATG4C
1554	EIF5
1555	DVL1
1556	DMAP1
1557	MAVS
1558	SASS6
1559	TMEM65
1560	SCAP
1561	BMS1
1562	TRIM11
1563	HNRNPH3
1564	PRPF3
1565	GPR137
1566	RGP1
1567	PMPCA
1568	GNPTAB
1569	DAGLB
1570	MGAT5
1571	ACP2
1572	NONO
1573	RBM18
1574	SNX11
1575	MCMBP
1576	RANBP9
1577	ZRANB1
1578	POMT1
1579	VPS51
1580	KATNIP
1581	RAB21
1582	ASXL1
1583	TPRA1
1584	CNPPD1
1585	XRN1
1586	FANCC
1587	TTC4
1588	ARID1B
1589	ADNP2
1590	EARS2
1591	RARS1
1592	GORASP2
1593	MAP3K3
1594	SOCS7
1595	C1orf159
1596	TRMT61B
1597	SSBP3
1598	RIPK1
1599	LOC108783654
1600	HMGN1
1601	PANX1
1602	RPS6KA1
1603	PKD1P3
1604	FXR1
1605	ARHGEF12
1606	EXOC6B
1607	NEK9
1608	RAD23B
1609	MOV10
1610	PEX13
1611	HNRNPH2
1612	ZBTB2
1613	QSER1
1614	TBC1D2B
1615	SIPA1L3
1616	RRP1B
1617	STAG1
1618	LRRC47
1619	EXOC4
1620	CUL4A
1621	LASP1
1622	GMEB2
1623	ZNF526
1624	SLC9A1
1625	CDAN1
1626	ANKIB1
1627	TELO2
1628	TP53BP1
1629	TTC26
1630	YLPM1
1631	RHOT1
1632	R3HDM1
1633	ZNFX1
1634	PRDM2
1635	DFFA
1636	BRCC3
1637	KDM4A
1638	FAM161B
1639	POLR3C
1640	PYGO2
1641	LATS1
1642	C9orf64
1643	PHF12
1644	NLRX1
1645	RUSC1
1646	AP2A2
1647	EPS15
1648	MTMR1
1649	DYNC1LI1
1650	SF3A1
1651	SCML1
1652	POLR2D
1653	PUS1
1654	WDPCP
1655	PIKFYVE
1656	MTFR1
1657	SAMD12
1658	GTF3C4
1659	NUP85
1660	ZNF638
1661	NELFB
1662	TIAM1
1663	IPO7
1664	LCLAT1
1665	CCDC66
1666	SLC37A4
1667	TIMM23B
1668	PLEKHM3
1669	NOL8
1670	AKAP8
1671	OCRL
1672	VEZF1
1673	DPY19L2P3
1674	MRPL37
1675	PPP4R1
1676	SMYD4
1677	DLD
1678	KIF18B
1679	CNOT1
1680	INTS4
1681	FAM86C2P
1682	MGAT1
1683	YWHAG
1684	NFX1
1685	CSPP1
1686	VSIG10
1687	ATP5F1B
1688	CEP164
1689	ARPIN
1690	GOLGB1
1691	TUT7
1692	MYO5C
1693	AXIN1
1694	PDHX
1695	SMCR8
1696	FAM98C
1697	CCDC32
1698	HMCES
1699	LOC732229
1700	ARMC1
1701	BTBD8
1702	OPHN1
1703	NUP43
1704	PBRM1
1705	SLC35F6
1706	EXT1
1707	SLC25A32
1708	ADIPOR2
1709	PRDM15
1710	ABHD2
1711	ATAD5
1712	NSUN5
1713	CCDC9
1714	SMARCC2
1715	DBR1
1716	ZKSCAN5
1717	SSH1
1718	DROSHA
1719	CASP7
1720	PTGES3
1721	TCIRG1
1722	CAP1P2
1723	TCF12
1724	CERS5
1725	BLOC1S6
1726	RNF34
1727	LIN7C
1728	DDX51
1729	ZNF41
1730	TMEM184B
1731	ILKAP
1732	BRMS1
1733	SLTM
1734	OGA
1735	LETM1
1736	FAM199X
1737	GPAT4
1738	MLEC
1739	DMXL2
1740	ATF6B
1741	VPS11
1742	KDM5C
1743	NELFCD
1744	RAD21P1
1745	REXO1
1746	ANKRD17
1747	CENPI
1748	DDX42
1749	ANKFY1
1750	DHX30
1751	MON2
1752	DPH7
1753	SOGA1
1754	HSPA5
1755	RUVBL1
1756	MAN1B1
1757	CHTOP
1758	RRP9
1759	RNF145
1760	TRIM27
1761	MACO1
1762	RLIM
1763	GOLGA1
1764	MTREX
1765	HSDL2
1766	DNHD1
1767	NPLOC4
1768	NEURL4
1769	RASA2
1770	PDS5A
1771	OTUD4
1772	MTMR4
1773	ERBB2
1774	IRAK4
1775	RNF123
1776	COPB1
1777	UCP3
1778	ACSS2
1779	MAP2K5
1780	ZNF449
1781	BCOR
1782	ALDH5A1
1783	POGK
1784	ANKMY1
1785	GGA1
1786	CACTIN
1787	OAZ2
1788	NAGA
1789	SCRN3
1790	IBA57
1791	TFIP11
1792	ZSCAN20
1793	FBXO11
1794	GID8
1795	GARRE1
1796	ABCC10
1797	ABCF1
1798	ATP6V0A1
1799	ZC3H3
1800	RYBP
1801	AP5M1
1802	SMIM13
1803	ENTPD6
1804	FANCA
1805	TJP2
1806	ZNF354B
1807	SOCS4
1808	VAMP3
1809	MFSD14B
1810	ADAM15
1811	TSTD2
1812	LOC100288637
1813	ACO2
1814	ESPL1
1815	TPR
1816	DERL1
1817	PRPF40B
1818	SRRM1P1
1819	FBXO22
1820	SNW1
1821	NOP56
1822	TRMT13
1823	IKZF5
1824	SLF1
1825	THADA
1826	METTL2A
1827	C11orf54
1828	TRIM66
1829	CAT
1830	CCDC117
1831	EIF2S3
1832	TRAF6
1833	FOXK1
1834	SSR1
1835	SLC31A1
1836	CCS
1837	CNBP
1838	HPS4
1839	SZRD1
1840	SBDS
1841	SF3B1
1842	SCRIB
1843	RBM5
1844	CAMSAP1
1845	SNX6
1846	DENR
1847	CHEK1
1848	C15orf40
1849	MMACHC
1850	STXBP3
1851	CNP
1852	ERI3
1853	F11R
1854	LARS1
1855	TMEM131
1856	NT5DC3
1857	KDM2B
1858	EED
1859	BCLAF3
1860	YY1AP1
1861	XRCC6P2
1862	MAP3K4
1863	SLC25A14
1864	ZNF16
1865	NFATC3
1866	GID4
1867	LMTK2
1868	MPI
1869	RBM6
1870	PMS2
1871	CC2D1B
1872	FAM53B
1873	SNRNP48
1874	NECAP2
1875	ZNF75D
1876	PRKCZ
1877	DYNC1H1
1878	TRAF3
1879	CUL3
1880	DDX20
1881	SUOX
1882	TMEM41A
1883	IQCC
1884	SGTA
1885	OSGIN2
1886	ADCY3
1887	MCM6
1888	CCDC93
1889	NFYC
1890	IFRD2
1891	NKAPD1
1892	WDR82
1893	IRAK1
1894	METTL2B
1895	METTL3
1896	SLC25A36
1897	MRPL19
1898	METTL4
1899	RPN2
1900	CHD8
1901	TRAPPC12
1902	SDF4
1903	CORO2A
1904	ECHDC2
1905	MOB3C
1906	PPIP5K1
1907	AK2
1908	SAFB
1909	GIGYF2
1910	ATAD2B
1911	OTULIN
1912	UTP18
1913	TOPBP1
1914	MFSD12
1915	GOSR1
1916	C16orf70
1917	ZNF341
1918	DHX33
1919	SMCHD1
1920	ZNF510
1921	USF3
1922	PRRC1
1923	SWAP70
1924	VAPB
1925	RNF4
1926	GANC
1927	KCTD10
1928	FAM193B
1929	POLE3
1930	DDX50
1931	JRKL
1932	KIAA2013
1933	ZDHHC9
1934	TBC1D8
1935	USP28
1936	BRAP
1937	TBC1D9B
1938	TRIM32
1939	ANKRD49
1940	HACD2
1941	SLC27A4
1942	ZFAND1
1943	FAM120AOS
1944	STK4
1945	KLHL11
1946	GLYR1
1947	HNRNPKP1
1948	UBA3
1949	RITA1
1950	ALG2
1951	DALRD3
1952	SELENOS
1953	GNL2
1954	ATE1
1955	HAUS3
1956	DDX52
1957	ACY1
1958	CHAF1A
1959	STK11
1960	CCNK
1961	MRPL35
1962	TPP2
1963	ZNF473
1964	KIAA0319L
1965	AAAS
1966	LRIG2
1967	TYW5
1968	UCKL1
1969	TMOD3
1970	LOC112268148
1971	SPTLC1
1972	CILK1
1973	ABRAXAS2
1974	MUTYH
1975	GLA
1976	MNT
1977	TMEM123
1978	TMX1
1979	ARID1A
1980	XRCC3
1981	PPM1A
1982	SEMA4B
1983	FBXO3
1984	ZC3HAV1
1985	SRF
1986	ZBTB34
1987	MIR4664
1988	USP31
1989	C2orf49
1990	GIT2
1991	DNAAF2
1992	ZC3H4
1993	C1orf112
1994	RPP14
1995	DHX58
1996	STAT2
1997	POFUT1
1998	CRTC2
1999	RNMT
[truncated: 9,406 more rows]
