# Supplementary material for: Resensitizing Paclitaxel-Resistant Ovarian Cancer via Targeting Lipid Metabolism Key Enzymes CPT1A, SCD and FASN
Source: Int J Mol Sci. 2023 Nov 19;24(22):16503. doi: 10.3390/ijms242216503 (PMC10671839; doi:10.3390/ijms242216503)
Supplement: Supplementary file 1 [file ijms-24-16503-s001.zip › Table S2.csv]

	x
1	PNPLA2
2	PPARG
3	APOA1
4	ACADM
5	CYP2D6
6	CYP3A4
7	PIK3CA
8	PPARA
9	CYP2C19
10	ABCA1
11	ALB
12	PTEN
13	FADS1
14	PON1
15	VDR
16	SMPD1
17	CD36
18	CYP1A1
19	PPARGC1A
20	CYP2C9
21	CYP2E1
22	CYP1A2
23	SREBF1
24	APOA5
25	GBA1
26	PLIN1
27	NR1H2
28	HMGCR
29	CYP19A1
30	LIPE
31	NR1H4
32	APOA2
33	CPT1A
34	PPARD
35	CAV1
36	CYP1B1
37	ACADVL
38	CPT2
39	PTGS2
40	POMC
41	CYP17A1
42	ABHD5
43	CYP7A1
44	STARD3
45	HADHA
46	RORA
47	FASN
48	CYP2C8
49	ABCB4
50	GGT1
51	CYP27A1
52	PSAP
53	ACADS
54	INPP5E
55	STAR
56	ASAH1
57	GLA
58	CYP27B1
59	CYP21A2
60	STARD5
61	STARD4
62	SREBF2
63	SLC22A5
64	ABCB11
65	HSD11B1
66	ESRRA
67	PLA2G6
68	CREBBP
69	EP300
70	PLIN2
71	GLB1
72	ALOX5
73	SP1
74	AGT
75	LRP2
76	SAR1B
77	MMAA
78	AGK
79	AHR
80	SCD
81	NR1H3
82	LPIN1
83	SLCO1B1
84	STARD6
85	FABP4
86	CIDEC
87	FABP2
88	ACACA
89	PNPLA3
90	STARD10
91	PIK3CG
92	TAFAZZIN
93	CYP11B2
94	PLA2G4A
95	MMUT
96	ANGPTL4
97	PRKAA2
98	STARD7
99	NSDHL
100	ABCD1
101	SCP2
102	BCHE
103	CYP24A1
104	GALC
105	DHCR7
106	ALDH3A2
107	HADHB
108	FIG4
109	PCCB
110	ARSA
111	UGT1A9
112	PIK3R1
113	EPHX2
114	GPX1
115	ABCC1
116	MTMR2
117	MVK
118	HMGCL
119	HEXA
120	DGAT1
121	HSD11B2
122	CYP11A1
123	LDLRAP1
124	GM2A
125	RXRA
126	CYP11B1
127	SIN3A
128	MED12
129	CHKA
130	PON2
131	CUBN
132	LBR
133	HADH
134	CSNK2A1
135	HILPDA
136	CLOCK
137	GPX4
138	HSD17B4
139	SRD5A2
140	PCCA
141	PRKAG2
142	CRAT
143	SLC25A20
144	NEU1
145	HEXB
146	PNPLA6
147	BMAL1
148	AGPAT2
149	ALOX12
150	GK
151	PRKACA
152	TBL1XR1
153	FABP1
154	SCAP
155	MTM1
156	ELOVL4
157	ANKRD1
158	SPTLC1
159	PPT1
160	AMACR
161	NR1D1
162	CYP7B1
163	ALOXE3
164	FADS2
165	PLA2G2A
166	ARNT
167	PCYT1A
168	PIK3C2A
169	ACSL4
170	ACOX1
171	ALOX15
172	MTMR3
173	MLYCD
174	MTMR9
175	PLIN3
176	ECHS1
177	PTGS1
178	AKR1B1
179	CERT1
180	CYP4F2
181	ACHE
182	PIKFYVE
183	NCOR1
184	TSPO
185	FAAH
186	PIK3CB
187	ALOX12B
188	CIDEA
189	CTSA
190	ACAT1
191	INSIG1
192	CYP46A1
193	HDAC3
194	OCRL
195	PHYH
196	HSD3B2
197	CYP2R1
198	DEGS1
199	NRF1
200	CYP4A11
201	GLIPR1
202	UGCG
203	MTMR14
204	NCOA2
205	PIK3R2
206	LTC4S
207	GC
208	CYP4F22
209	CHKB
210	NCOA3
211	EHHADH
212	CHAT
213	GPD1
214	NCOR2
215	AGPS
216	ACACB
217	MGLL
218	PI4KA
219	MTMR1
220	GBA2
221	HSD3B7
222	SLC10A2
223	ACADL
224	HMGCS2
225	ACSF3
226	PNPLA8
227	INSIG2
228	SMARCD3
229	SPHK1
230	DGAT2
231	GNPAT
232	NCOA1
233	AKR1C3
234	INPPL1
235	PEMT
236	PIK3CD
237	ACAT2
238	PPARGC1B
239	FDFT1
240	MTMR12
241	LPIN2
242	MTMR6
243	STS
244	SLC10A1
245	PLD1
246	CSNK2B
247	CYP2J2
248	DHCR24
249	SRD5A1
250	ABCC3
251	BAAT
252	VAPB
253	ALOX5AP
254	ACLY
255	OSBPL2
256	SGPL1
257	FABP7
258	FABP5
259	MTMR7
260	SLC27A1
261	SERPINA6
262	PTGIS
263	ALOX15B
264	HPGD
265	FAR1
266	TXNRD1
267	ARSB
268	CERS3
269	FA2H
270	AKR1C2
271	MTMR4
272	MED23
273	PPP1CB
274	PISD
275	MED13L
276	PLPP1
277	FABP12
278	SULT2A1
279	SEC24C
280	TBXAS1
281	SRD5A3
282	PON3
283	HSD17B13
284	PLA2G1B
285	MTMR8
286	CPT1B
287	FABP6
288	SYNJ1
289	SPTLC2
290	ASAH2
291	ACSL1
292	RAN
293	GPAM
294	MCEE
295	CH25H
296	AKR1C4
297	PIK3C3
298	FITM2
299	SLCO1B3
300	GPD2
301	AKR1D1
302	HSD17B1
303	CYP4F3
304	DBI
305	AGPAT1
306	ARF1
307	PRKD1
308	SEC24D
309	MBTPS1
310	CARM1
311	OXCT1
312	ACSL3
313	PLA2G10
314	CERK
315	FABP3
316	LPCAT1
317	ACER3
318	ACOT11
319	CGA
320	EBP
321	DDHD2
322	SUMF1
323	CERS1
324	PCTP
325	ACBD5
326	MTMR10
327	OSBP
328	ALDH3B1
329	SBF2
330	UBE2I
331	AKR1C1
332	HSD3B1
333	PTGES
334	MED1
335	MSMO1
336	NPAS2
337	PLPP3
338	SLC25A1
339	SMPD2
340	PRKACB
341	SBF1
342	RXRB
343	SPHK2
344	PRKACG
345	MBOAT7
346	INPP5K
347	ACAA1
348	CYP2U1
349	PLA2G5
350	PRKAB2
351	HSD17B3
352	FDPS
353	MORC2
354	TECR
355	PIP4K2A
356	SEC24B
357	LSS
358	PLD2
359	LTA4H
360	OSBPL5
361	CYP4F11
362	DDHD1
363	CYP4B1
364	OSBPL8
365	RAB5A
366	SQLE
367	CSNK2A2
368	GPX2
369	CYP51A1
370	CYP8B1
371	ACOT8
372	OSBPL10
373	OSBPL9
374	NEU3
375	PTPMT1
376	CERS2
377	UGT8
378	LIPH
379	GBA3
380	CDK8
381	KDSR
382	ACAD11
383	HAO2
384	PLEKHA1
385	ACSL5
386	ACOX2
387	ELOVL5
388	PIP5K1C
389	ACOT12
390	PTGDS
391	DECR1
392	SLC25A17
393	HSD17B2
394	PPP1CC
395	OSBPL3
396	CYP4F8
397	SLC27A2
398	NFYA
399	CBR1
400	INPP5D
401	SELENOI
402	FHL2
403	PLA2G4C
404	ARNT2
405	FDX1
406	TRIB3
407	PPP1CA
408	MBTPS2
409	MED15
410	LPCAT2
411	TBL1X
412	PLPP2
413	ALAS1
414	HSD17B8
415	SC5D
416	MOGAT2
417	KPNB1
418	OSBPL1A
419	FDXR
420	ACSL6
421	CDIPT
422	HMGCS1
423	GPS2
424	ECI2
425	PLD3
426	HACD1
427	MED13
428	MECR
429	VAC14
430	G0S2
431	LPIN3
432	PLA2G2D
433	VAPA
434	HSD17B12
435	ELOVL1
436	ARSL
437	SLCO1A2
438	PLA2G3
439	MED25
440	ACAA2
441	ME1
442	INPP4A
443	ESYT1
444	SLC27A5
445	ACER2
446	SMPD3
447	SUMO2
448	HACL1
449	PNPLA7
450	SIN3B
451	PCYT2
452	GGT5
453	MFSD2A
454	PTDSS1
455	ACSM3
456	ARSG
457	ARV1
458	CDK19
459	ARSH
460	SGMS1
461	CHPT1
462	ELOVL2
463	THRSP
464	AGMO
465	CCNC
466	ALPI
467	SCD5
468	SMPD4
469	GGPS1
470	MED17
471	FAR2
472	PLAAT1
473	GPAT4
474	HACD3
475	B4GALNT1
476	CEPT1
477	PITPNM1
478	SPTLC3
479	CYP39A1
480	CROT
481	NCOA6
482	ORMDL3
483	ACSBG1
484	ESYT2
485	SACM1L
486	OSBPL7
487	PLPP6
488	PIP4K2B
489	CERS6
490	AHRR
491	PIP5K1A
492	PLA2G4F
493	BDH1
494	NFYB
495	DEGS2
496	SEC24A
497	MVD
498	MED24
499	PTGR1
500	MTF1
501	DPEP1
502	HSD17B11
503	OSBPL6
504	GPD1L
505	SGMS2
506	PLAAT3
507	PIK3C2G
508	PMVK
509	GLTP
510	PI4KB
511	HSD17B7
512	ABHD4
513	PNPLA5
514	PITPNB
515	INPP4B
516	MED10
517	ACOX3
518	CDS1
519	LPCAT3
520	PLAAT4
521	PTGES3
522	CDS2
523	ELOVL6
524	ACER1
525	LHB
526	PCYT1B
527	ACOT4
528	SLC51B
529	ACBD4
530	PIK3C2B
531	LGMN
532	MBOAT2
533	MED4
534	RAB14
535	TM7SF2
536	CERS5
537	NEU4
538	GSTM4
539	AWAT2
540	SGPP1
541	CYP4A22
542	CHD9
543	MED19
544	RAB4A
545	TNFRSF21
546	SLC51A
547	MED22
548	PECR
549	PIK3R4
550	PLA2G4B
551	SPNS2
552	PTPN13
553	ACOT1
554	PTGES2
555	MED14
556	ACP6
557	MED20
558	MOGAT1
559	PLA2G15
560	THRAP3
561	PRKD2
562	MED27
563	TPTE2
564	NFYC
565	PLB1
566	PEX11A
567	PIAS4
568	SLC27A3
569	ACSBG2
570	SYNJ2
571	PITPNM3
572	CPNE1
573	ESYT3
574	GPAT3
575	NDUFAB1
576	PIP4K2C
577	SEC23A
578	PIK3R3
579	HACD2
580	MAPKAPK2
581	PGS1
582	PLA2G12A
583	PLA2G4E
584	NEU2
585	PLA2R1
586	GK2
587	PLEKHA8
588	PNPLA4
589	PIK3R5
590	ACOT2
591	CRLS1
592	PI4K2A
593	PLA2G4D
594	GRHL1
595	AGPAT5
596	PLD6
597	ETNK1
598	FAAH2
599	PIP4P1
600	GDE1
601	SPTSSA
602	ACAD10
603	SGPP2
604	TNFAIP8L3
605	MED6
606	ECI1
607	ELOVL3
608	PLA2G2E
609	FDX2
610	DHRS7B
611	ARF3
612	MED8
613	ELOVL7
614	PPT2
615	BDH2
616	ENPP6
617	AWAT1
618	ACBD6
619	MED7
620	MED28
621	PRKD3
622	B3GALNT1
623	ACOT7
624	IDI1
625	PLA1A
626	MED26
627	MED30
628	TECRL
629	TSPOAP1
630	SAMD8
631	INPP5J
632	PIP5K1B
633	CBR4
634	MBOAT1
635	ACOXL
636	MED21
637	SLC44A1
638	ENPP7
639	AGPAT4
640	DPEP2
641	FITM1
642	SUMF2
643	AGPAT3
644	MCAT
645	LCLAT1
646	SPTSSB
647	MED16
648	CERS4
649	HELZ2
650	ORMDL1
651	DPEP3
652	PLA2G2F
653	LPGAT1
654	ACOT13
655	RUFY1
656	BMX
657	LIPI
658	MED31
659	MED11
660	MED9
661	ACOT6
662	GPAT2
663	SLC44A4
664	TNFAIP8
665	ETNK2
666	NUDT7
667	TPTE
668	DGAT2L6
669	HSD17B14
670	THEM4
671	PITPNM2
672	ACSF2
673	TIAM2
674	ARSD
675	ORMDL2
676	HPGDS
677	LPCAT4
678	CPTP
679	ACSS3
680	CPNE7
681	PTDSS2
682	PIK3R6
683	PLEKHA3
684	STARD3NL
685	MOGAT3
686	DECR2
687	MID1IP1
688	THEM5
689	MED18
690	SLC44A3
691	ABHD3
692	TGS1
693	PHOSPHO1
694	AKR1B15
695	ARSJ
696	ACOT9
697	PLAAT2
698	INPP5F
699	HACD4
700	RGL1
701	GDPD5
702	CSNK1G2
703	JMJD7-PLA2G4B
704	PTGR2
705	MED29
706	NUDT19
707	GDPD3
708	PLD4
709	TNFAIP8L2
710	HMGCLL1
711	ACBD7
712	PPM1L
713	OXCT2
714	CPNE3
715	GLB1L
716	IDI2
717	GDPD1
718	PLAAT5
719	AACS
720	PI4K2B
721	ARSK
722	FAM120B
723	PLEKHA5
724	PLEKHA2
725	CPNE6
726	SLC44A2
727	ETNPPL
728	GPCPD1
729	ARSF
730	OLAH
731	HTD2
732	ARSI
733	PLEKHA4
734	MIGA2
735	TNFAIP8L1
736	PRXL2B
737	PLEKHA6
738	SLC44A5
739	MIGA1
740	PLBD1
