# Supplementary material for: Resensitizing Paclitaxel-Resistant Ovarian Cancer via Targeting Lipid Metabolism Key Enzymes CPT1A, SCD and FASN
Source: Int J Mol Sci. 2023 Nov 19;24(22):16503. doi: 10.3390/ijms242216503 (PMC10671839; doi:10.3390/ijms242216503)
Supplement: Supplementary file 1 [file ijms-24-16503-s001.zip › Table S3.csv]

	x
1	ABCB1
2	TP53
3	EGFR
4	TNF
5	INS
6	RYR1
7	INSR
8	IL6
9	AR
10	PPARG
11	IGF1R
12	WFS1
13	ESR1
14	THRB
15	ABCC8
16	APOE
17	PIK3CA
18	NR3C1
19	ABCC1
20	H19
21	LAMA2
22	IGF1
23	AKT2
24	F5
25	LMNA
26	BRAF
27	LINC01672
28	VDR
29	CFTR
30	CYP2C19
31	ACE
32	ABCG2
33	BCL2
34	ABCA4
35	HNF1A
36	CYP2D6
37	AKT1
38	HNF4A
39	KRAS
40	ERBB2
41	CFH
42	GCK
43	CALCA
44	IL10
45	BRCA2
46	GRN
47	PTEN
48	CYP3A4
49	KCNJ11
50	BDNF-AS
51	IFNG
52	VEGFA
53	CEP290
54	TMX2-CTNND1
55	ATM
56	STAT3
57	ABCC2
58	IRS1
59	BRCA1
60	MTOR
61	MYC
62	IL1B
63	CTNNB1
64	C3
65	TERT
66	NFE2L2
67	TTR
68	CYP2C9
69	TGFB1
70	ADIPOQ
71	BAP1
72	MTHFR
73	APP
74	CDKN2A
75	ENPP1
76	HNF1B
77	MYH7
78	HBB
79	FLT3
80	HRAS
81	MAPK1
82	CRP
83	FGFR2
84	ALB
85	MEG3
86	BDNF
87	HMCN1
88	PTPN11
89	CASP3
90	ERCC6
91	LEP
92	TNFSF10
93	KIT
94	PTGS2
95	HLA-B
96	FOS
97	DRD2
98	CBS
99	SLC6A4
100	HIF1A
101	WT1
102	COMT
103	CXCL8
104	F2
105	MIR7-3HG
106	MAPT
107	CCND1
108	DES
109	GNAS
110	PVT1
111	CDKN1A
112	SOD1
113	ABCB11
114	HTR2A
115	GAS5
116	LRP5
117	CERNA3
118	VKORC1
119	PDX1
120	NOS3
121	CASP8
122	CD36
123	MYH9
124	BAX
125	CCR5
126	MIR21
127	GSTP1
128	TLR4
129	POLG
130	LPL
131	NRAS
132	SERPINE1
133	FAS
134	GSTM1
135	SOD2-OT1
136	ARX
137	TYMS
138	SMARCA4
139	ABCB4
140	FGFR3
141	JUN
142	ICAM1
143	NF1
144	NFKB1
145	NEUROD1
146	CCL2
147	LRP1
148	EGF
149	IL4
150	MLH1
151	CYP2C8
152	TP63
153	PRNP
154	UGT1A1
155	NOS2
156	HLA-DRB1
157	CFB
158	MECP2
159	KCNH2
160	GATA1
161	ABL1
162	CYP19A1
163	CREBBP
164	MVP
165	LIPC
166	CAV1
167	HTRA1
168	MAP2K1
169	MIR125A
170	COL6A3
171	CDH1
172	SCN5A
173	CC2D2A
174	G6PD
175	LOC107133510
176	RETN
177	PURA
178	PDE4D
179	TCF7L2
180	SLC2A2
181	IL2
182	CFI
183	PRPH2
184	RPGRIP1L
185	CYP1A2
186	PRKAR1A
187	HPRT1
188	RB1
189	BCHE
190	RET
191	PAX4
192	TTN
193	DHFR
194	XIST
195	BCL2L1
196	APOB
197	CHEK2
198	MET
199	BIRC5
200	LDLR
201	CYP3A5
202	RAF1
203	DYRK1A
204	HSP90AA1
205	APC
206	NAT2
207	FGFR1
208	MMP9
209	MALAT1
210	AHI1
211	COL6A1
212	SLC6A3
213	IRS2
214	ALK
215	HFE
216	DPYD
217	BMPR2
218	LOC106099062
219	MC4R
220	IGF2
221	GJB2
222	DRD4
223	JAK2
224	IFNA1
225	PPARA
226	PIK3R1
227	STAT1
228	RUNX1
229	SCARNA5
230	NPHS2
231	SRC
232	EP300
233	CDK4
234	COL6A2
235	LINC02605
236	HMOX1
237	LEPR
238	CBL
239	DNMT1
240	MSH2
241	TARDBP
242	SLC2A4
243	DNMT3A
244	TSC2
245	CYP2A6
246	MAPK8
247	ABCC4
248	TNFRSF10B
249	PARP1
250	PGR
251	CYP2E1
252	PTHLH
253	POMC
254	ERCC2
255	MDM2
256	SMAD5-AS1
257	SP1
258	NPY
259	MIR155
260	FASLG
261	MIR34A
262	CD4
263	AGTR1
264	SLCO1B1
265	LDB3
266	SMARCB1
267	MAPK14
268	APOA1
269	RBPJ
270	ABCC3
271	CASK
272	CDH23
273	FGF2
274	CYP1A1
275	SMAD4
276	TWIST1
277	SOD2
278	PRL
279	CAT
280	PDGFRA
281	MMP2
282	THBD
283	ANK2
284	TOP2A
285	PRSS1
286	GSTT1
287	CRYAB
288	B2M
289	LAMB2
290	OFD1
291	OPRM1
292	SLC2A1
293	PON1
294	KCNQ1
295	WRN
296	TRB
297	SOX2
298	IL1A
299	ESR2
300	ZAP70
301	SOX9
302	DMD
303	MPO
304	BSCL2
305	HLA-DQB1
306	PMS2
307	CYCS
308	SIRT1
309	NPM1
310	RAC1
311	NR1I2
312	TERC
313	TMEM67
314	KMT2A
315	EDN1
316	IL1RN
317	MCL1
318	SFTA3
319	MGMT
320	TNFRSF10A
321	MIR126
322	EMSLR
323	PSEN1
324	CES1
325	TSHR
326	NR5A1
327	FBN1
328	IL13
329	MIRLET7C
330	CDKN2B-AS1
331	GRIN2B
332	HLA-A
333	HTR1A
334	SLC4A1
335	AGT
336	DRD3
337	PIK3CG
338	CREB1
339	ADRB2
340	RUNX2
341	LHCGR
342	MAOA
343	NR1H2
344	ABCA1
345	IDH1
346	BMP6
347	COL1A1
348	MIR29A
349	TH
350	XIAP
351	EZH2
352	KLK3
353	CXCR4
354	CTLA4
355	NOTCH1
356	VHL
357	MIR146A
358	CDKN1B
359	EPO
360	LACTB
361	TOP1
362	ABCC6
363	CASP9
364	POLGARF
365	NBN
366	FLT1
367	REN
368	ADNP
369	CXCL12
370	CETP
371	MIR221
372	CST3
373	PPARGC1A
374	MAPK3
375	MYD88
376	PHEX
377	AURKA
378	PTPN1
379	GPT
380	RELA
381	VWF
382	ENSG00000277577
383	HMGCR
384	TGFBR2
385	SST
386	CDK2
387	IL18
388	PALB2
389	CSF3
390	CFLAR
391	CDKL5
392	MIR146B
393	KDR
394	HSPB1
395	CNR1
396	CACNA1A
397	PTH1R
398	NQO1
399	BGLAP
400	GHRL
401	CCL5
402	BMP2
403	SNCA
404	NKX2-1
405	CYP2B6
406	SETD2
407	CACNA1C
408	MIR34C
409	HMGA1
410	CALCRL
411	SMARCA2
412	LINC-ROR
413	TNFRSF11B
414	PRKN
415	ERCC1
416	PRKCA
417	KNG1
418	MBL2
419	RORA
420	MIR17
421	GHR
422	COL2A1
423	RHOA
424	SDHB
425	HOTAIR
426	PTGS1
427	STK11
428	HDAC1
429	IGFBP3
430	PAX6
431	SHBG
432	MIR451A
433	IAPP
434	TNFRSF1A
435	SMAD2
436	NGF
437	MSTN
438	MIR493HG
439	XRCC1
440	ESRRB
441	ESRRA
442	TFRC
443	LOC110806262
444	DNAH8
445	TF
446	SMAD3
447	MIR223
448	CD44
449	COL4A1
450	GH1
451	NFKBIA
452	SPP1
453	IL17A
454	CYP1B1
455	ALDH2
456	NTRK1
457	AHR
458	TNFSF11
459	FLT4
460	ANXA5
461	SNORD15A
462	NR1H4
463	CYP17A1
464	BCAR4
465	KCNQ1OT1
466	MIR210
467	CCAT1
468	GSK3B
469	CRH
470	MSH6
471	CSNK2A1
472	UCA1
473	SOS1
474	FADD
475	MIR27A
476	ENG
477	SLC30A8
478	SQSTM1
479	TTN-AS1
480	ABCC5
481	SLC19A1
482	FBLN5
483	ATR
484	TYMP
485	HDAC9
486	PGR-AS1
487	TP73
488	MTNR1B
489	MIAT
490	LRRC56
491	F3
492	TET2
493	PLIN1
494	NEK2
495	HSPA4
496	LRP6
497	CDKAL1
498	ITGB3
499	PPP1R3A
500	PDGFRB
501	HGF
502	CX3CR1
503	CSF2
504	PCNA
505	IKBKG
506	MIR30A
507	ENSG00000276919
508	IL2RA
509	ALDH18A1
510	MICA
511	YAP1
512	LRP2
513	CDK1
514	ACTB
515	NOTCH3
516	TRA-TGC7-1
517	TRA-TGC5-1
518	MIR145
519	KMT2D
520	MIR22
521	TGFBR1
522	VCAN
523	FLNA
524	RAD51
525	IL3
526	MIR222
527	GBA1
528	PAX2
529	BMP4
530	POLR3A
531	SOCS1
532	SERPINA1
533	MMP1
534	IL5
535	MIR320A
536	IDH2
537	F8
538	CASR
539	THRA
540	PLAT
541	CDKN2B
542	SLC26A4
543	SPINK1
544	SERPINC1
545	CD40
546	MAP2K2
547	IL4R
548	IKBKB
549	MIR133B
550	TUBB
551	IRF1
552	PITX2
553	VCAM1
554	MAPK10
555	FTO
556	SFRP1
557	NR3C2
558	TLR2
559	E2F1
560	NPHS1
561	MME
562	NPPA
563	RMRP
564	ACHE
565	SREBF1
566	MIR140
567	DICER1
568	MIR29C
569	TGFB2
570	NLRP3
571	ACTA1
572	IGF2BP2
573	PTCH1
574	RARA
575	MYBPC3
576	PLG
577	GAPDH
578	ACP5
579	MYCN
580	EGR1
581	JAK1
582	TLR3
583	COL1A2
584	LIPE
585	MIR20A
586	MX1
587	HLA-C
588	SERPINA3
589	KDM5C
590	PTH
591	ACVRL1
592	ERBB3
593	SHH
594	TYR
595	AGPAT2
596	FOXO1
597	ADA
598	LTA
599	SPRED1
600	NPHP3
601	MIR204
602	NOD2
603	ETV6
604	NTRK2
605	ATG7
606	MITF
607	CDK6
608	TXNRD2
609	TSC1
610	SMARCAL1
611	MIF
612	TFR2
613	ATP7B
614	ALOX5
615	PTK2
616	SCN9A
617	EDNRA
618	VCP
619	CEBPA
620	PDGFB
621	UGT1A6
622	EPHA2
623	BCL6
624	TKT
625	RXRA
626	F9
627	FCGR2A
628	MIR335
629	POU5F1
630	PPIG
631	NEK9
632	IL6R
633	CCL11
634	IFNB1
635	MIRLET7B
636	FN1
637	MIR214
638	EPHX1
639	GJA1
640	FUS
641	HSPD1
642	PLAU
643	HTR2C
644	CASP1
645	NRG1
646	ACE2
647	SFRP4
648	GNB3
649	SLC11A1
650	LRPAP1
651	FKBP5
652	MED12
653	FOXO3
654	GSR
655	CYP11B2
656	CCN2
657	UGT1A9
658	MRTFA
659	HSPA5
660	UVRAG
661	DLEU2
662	GAD1
663	ERBB4
664	CYP21A2
665	MEN1
666	DBH
667	SRY
668	ATP6V0A2
669	GATA2
670	FANCD2
671	GNRH1
672	ARID1A
673	SELE
674	BCL2A1
675	PCDH15
676	CLU
677	PROM1
678	SELP
679	TFAP2A
680	SMARCA5
681	SMARCE1
682	FMR1
683	MIR15B
684	RAMP1
685	GCG
686	VIM
687	PCSK9
688	APOC3
689	CSF1R
690	RPS6KB1
691	MT-ND1
692	TIMP3
693	FOXM1
694	MIR93
695	THBS1
696	TG
697	APEX1
698	IL1R1
699	SCN10A
700	MIR106B
701	ELN
702	SMARCC2
703	CCL3
704	TYRP1
705	TAC1
706	RARB
707	MIR182
708	NAMPT
709	CD274
710	GGT1
711	BAG3
712	MUC1
713	RUNX3
714	MIR142
715	MIR15A
716	HLA-DQA1
717	MIR98
718	DIAPH1
719	YBX1
720	DSP
721	HULC
722	ESRRG
723	NR4A2
724	ABCA3
725	CP
726	FOXP3
727	MSH3
728	USH2A
729	SIN3A
730	BECN1
731	TGFA
732	UGT1A8
733	CDKN3
734	RHO
735	MYOD1
736	CD40LG
737	SMC1A
738	MIR143
739	GPX1
740	DRD1
741	BRIP1
742	DCK
743	BCL2L11
744	CD46
745	PLEC
746	SMN1
747	PML
748	PIK3R2
749	GLA
750	NR1I3
751	HDAC4
752	POLR1C
753	GLI2
754	KEAP1
755	HSD11B1
756	TEK
757	NPPB
758	SLC17A5
759	FGF23
760	PPARD
761	F7
762	MFN2
763	C11orf65
764	STAT5B
765	DANCR
766	BCR
767	BTK
768	ANGPT2
769	SHOX
770	ADM
771	UCP2
772	HOTTIP
773	NOS1
774	RBP4
775	MIR122
776	PRKCB
777	CCR2
778	OPTN
779	DYNC1H1
780	PRMT7
781	NEAT1
782	MICB
783	MIR23A
784	FAAH
785	MIR130A
786	PRKCD
787	OXTR
788	SLC6A2
789	CDK13
790	HSPA8
791	FBXW7
792	SYNE1
793	CXCL10
794	CTSD
795	XDH
796	MTR
797	MIR148A
798	FHIT
799	BARD1
800	SMPD1
801	MUTYH
802	ATP1A3
803	RECQL4
804	LYN
805	ARID1B
806	ITGB1
807	LIG4
808	CEBPB
809	HTT
810	LRRK2
811	U2AF1
812	HSPA1A
813	HDAC2
814	BLM
815	SMARCC1
816	XRCC4
817	MIR200C
818	TIMP1
819	SMARCD1
820	GLB1
821	ELANE
822	PLA2G6
823	CASP7
824	POLD1
825	CCNA2
826	AKT3
827	RPS27A
828	KITLG
829	GDF15
830	TLR7
831	MIR195
832	DNMT3B
833	HP
834	NF2
835	EIF2AK2
836	SLC22A5
837	OXT
838	TUBB1
839	NDRG1
840	ERG
841	GFAP
842	MMP3
843	XPC
844	CHI3L1
845	TCTN1
846	MECOM
847	RHOBTB2
848	IGFBP1
849	MYO7A
850	PSEN2
851	SERPINF1
852	EDNRB
853	TBL1XR1
854	SOCS3
855	GATA4
856	MRE11
857	SNAP25
858	NEU1
859	ODC1
860	GJB1
861	RPA1
862	HMGB1
863	GDNF
864	CSF1
865	DPP4
866	MTMR2
867	CFTR-AS1
868	MAPK8IP1
869	NCOR2
870	FASN
871	ZEB1
872	KRT18
873	MIR206
874	TBK1
875	CYP27B1
876	RPE65
877	MIR494
878	ITGA2B
879	MT-ATP6
880	STAT5A
881	TXN
882	PAH
883	MIR18A
884	ACP1
885	KCNE1
886	ATP7A
887	ETS1
888	PPP2R1A
889	VEGFC
890	BRD4
891	MIR199A1
892	SNHG1
893	CDK9
894	KL
895	IFNA2
896	DNM1L
897	TNFRSF1B
898	OPA1
899	YY1
900	CHEK1
901	FSHR
902	GATA3
903	POR
904	TFAM
905	ERCC4
906	MIRLET7D
907	SFRP2
908	SYNGAP1
909	CCK
910	COX5A
911	BCAR1
912	MYOC
913	KLF4
914	FOXC1
915	DDIT3
916	TUBA1A
917	ZMPSTE24
918	DYSF
919	CTCF
920	MIR200B
921	ANKRD1
922	TPO
923	CHUK
924	HSPG2
925	ATRX
926	AVP
927	STON1-GTF2A1L
928	RPL5
929	TCF3
930	ADH1B
931	DHPS
932	ATP8B1
933	AXL
934	NSD1
935	HTR3A
936	PRKAA1
937	CLCN2
938	SHC1
939	NME1
940	ENSG00000275307
941	ENSG00000276965
942	MAOB
943	PCAT1
944	FANCI
945	TOP2B
946	POLR3B
947	AFP
948	OTX2
949	FGA
950	RRAS2
951	XPA
952	IKZF1
953	ASAH1
954	CRB1
955	NKX2-5
956	RIPK1
957	ALPL
958	MIR150
959	VRK1
960	XBP1
961	SRCAP
962	CTSB
963	MIR199B
964	CCND2
965	PWAR1
966	ERCC5
967	F10
968	RAG1
969	AFG3L2
970	STAR
971	TUG1
972	IL7
973	TBC1D4
974	NFKB2
975	TAP1
976	CYBA
977	TSPO
978	CIDEC
979	DCTN1
980	OGG1
981	CASP10
982	DDX41
983	LRP4
984	PSAP
985	BMI1
986	H2AC18
987	GLI3
988	IMPDH1
989	GABRB3
990	DEPDC5
991	CYP24A1
992	MT-CYB
993	CCNB1
994	KCNJ5
995	PDCD1
996	CNTF
997	CNTNAP2
998	PRKAA2
999	TBP
1000	SOX4
1001	GAL
1002	AGER
1003	SLC22A2
1004	LRP1B
1005	PNP
1006	SMN2
1007	ZFAS1
1008	BID
1009	TRC-GCA24-1
1010	FYN
1011	CDC42
1012	FANCC
1013	MIR31
1014	ACTR3
1015	GNRHR
1016	TMEM216
1017	AP4M1
1018	MIR27B
1019	PDYN
1020	MIR200A
1021	MIR23B
1022	HEY1
1023	SOX10
1024	TRE-TTC3-1
1025	AXIN2
1026	AP2M1
1027	LZTR1
1028	MIR381
1029	ATXN2
1030	CD14
1031	GZMB
1032	CR1
1033	AQP2
1034	LOX
1035	ALMS1
1036	HBG2
1037	CDKN1C
1038	PAX5
1039	PLK1
1040	SETBP1
1041	ADRB1
1042	POLE
1043	MIR203A
1044	VIP
1045	TLR9
1046	KLK4
1047	EIF4E
1048	MEG8
1049	TNFRSF10C
1050	HLA-G
1051	SLCO1B3
1052	MT-RNR1
1053	AP3B1
1054	HEY2
1055	MIR128-1
1056	NAT1
1057	DKK1
1058	ACTR2
1059	NCOA3
1060	TNNI3
1061	CRYAA
1062	FLG
1063	RIGI
1064	CLCN1
1065	FRZB
1066	CALR
1067	COL4A3
1068	CPT2
1069	NFATC2
1070	CCR6
1071	CSF3R
1072	PRKDC
1073	TNNT2
1074	EPAS1
1075	XRCC2
1076	TPH2
1077	BAK1
1078	SMO
1079	RYR2
1080	ERCC3
1081	SFRP5
1082	LGALS3
1083	B9D1
1084	LTF
1085	APOBEC3G
1086	IGF2R
1087	WNT1
1088	GSN
1089	IFNL3
1090	TRPV1
1091	NCOR1
1092	SDHD
1093	XRCC3
1094	CYLD
1095	GCLC
1096	PBX1
1097	ADCY10
1098	GLI1
1099	MIR373
1100	MT-TS1
1101	MIR424
1102	NPC1
1103	WNT5A
1104	MYH6
1105	HTR1B
1106	MAF
1107	ADD1
1108	IRF3
1109	DSPP
1110	FAT1
1111	HSF1
1112	IL15
1113	TET3
1114	CALCR
1115	CHKB-CPT1B
1116	MIR125B1
1117	MIRLET7E
1118	MKI67
1119	TTC21B
1120	PECAM1
1121	NPHP1
1122	RASSF1
1123	SNHG14
1124	MAP3K1
1125	KDM6A
1126	IL7R
1127	GNB1
1128	RAD51C
1129	NOTCH2
1130	PTPN22
1131	LINC01554
1132	FCGR3A
1133	COL3A1
1134	XRCC5
1135	CAVIN1
1136	EPCAM
1137	TPM2
1138	TGM2
1139	MYB
1140	EWSR1
1141	MIR193A
1142	H3C1
1143	IL6ST
1144	TRV-AAC1-4
1145	UGT2B7
1146	PARK7
1147	MIR211
1148	ATF4
1149	FANCA
1150	FGFR4
1151	RAD50
1152	DDC
1153	CRHR1
1154	DIABLO
1155	GUSB
1156	UGT1A
1157	DMRT1
1158	TUBB3
1159	AURKB
1160	SLX1A-SULT1A3
1161	AP1B1
1162	AIFM1
1163	SF3B1
1164	HBA2
1165	SYK
1166	KAT2B
1167	SCARB1
1168	LEPQTL1
1169	OPRK1
1170	RRAS
1171	CHRNA4
1172	IMPDH2
1173	SGK1
1174	MIR128-2
1175	PLAUR
1176	MIR205
1177	PROC
1178	CHD8
1179	MMP14
1180	PCAT2
1181	SDHA
1182	LCN2
1183	MYLK
1184	HPR
1185	CASC2
1186	PLA2G7
1187	SRF
1188	HMGA2
1189	ADAR
1190	IL12B
1191	KRT8
1192	PON2
1193	ACTN4
1194	IRGM
1195	LIF
1196	MIR106A
1197	PLP1
1198	SLC18A2
1199	IGFBP2
1200	INHA
1201	MTRR
1202	MIR141
1203	RAC2
1204	TNFRSF10D
1205	MMP13
1206	BCAR3
1207	PRKACA
1208	CHD7
1209	CAPN10
1210	EPHB4
1211	S100A8
1212	PTPRC
1213	TCF12
1214	CASP2
1215	NUP107
1216	NSD2
1217	HDAC3
1218	ALDH1A1
1219	CDK5
1220	HNRNPUL2-BSCL2
1221	LMX1B
1222	CEACAM5
1223	NRXN1
1224	GRB2
1225	WWOX
1226	CRX
1227	FOXC2
1228	DCN
1229	SPG7
1230	HNRNPA1
1231	TRV-AAC1-5
1232	BSG
1233	REST
1234	AP3D1
1235	IGHE
1236	COL7A1
1237	EIF2AK3
1238	TRV-AAC1-1
1239	TRV-AAC1-3
1240	PINK1
1241	APOH
1242	TRV-AAC1-2
1243	BCYRN1
1244	FKBP14
1245	NCOA1
1246	CA2
1247	SRSF2
1248	CHRNA2
1249	FMO3
1250	NUP133
1251	MIR19A
1252	FH
1253	MST1R
1254	ANGPT1
1255	VTRNA1-1
1256	PIK3CB
1257	S100B
1258	MBP
1259	CASC8
1260	CXCR2
1261	VTN
1262	MIR181A2
1263	PAK1
1264	RPGR
1265	STAT6
1266	IFIH1
1267	AKR1B1
1268	LBR
1269	APAF1
1270	BUB1B
1271	FANCM
1272	CYP7A1
1273	MIR144
1274	UCP1
1275	ARNT
1276	CYTOR
1277	CASC19
1278	PTX3
1279	ANXA2
1280	SNAI2
1281	SUFU
1282	BIRC3
1283	MIR212
1284	SLPI
1285	CUL3
1286	CYB5R3
1287	TSG101
1288	KRT1
1289	SNHG12
1290	DGUOK
1291	CIITA
1292	PAX8
1293	P2RY12
1294	ACKR1
1295	MC2R
1296	TRP-AGG2-5
1297	SNORD118
1298	USP7
1299	IDO1
1300	TRP-AGG2-6
1301	CISH
1302	NEK7
1303	GADD45A
1304	NCOA2
1305	KRT14
1306	BCL11A
1307	TRP-AGG2-1
1308	TRP-AGG2-2
1309	TRP-AGG2-3
1310	TRP-AGG2-4
1311	TRP-AGG2-7
1312	TRP-AGG2-8
1313	GLUL
1314	SIGMAR1
1315	C9orf72
1316	SETX
1317	XPO1
1318	GFPT1
1319	AP1G1
1320	TAP2
1321	G6PC1
1322	PTK2B
1323	NEB
1324	CCL4
1325	TNFSF13B
1326	PKP2
1327	ANG
1328	ITGB2
1329	JAG1
1330	GAD2
1331	GNAQ
1332	CRAT
1333	KLF11
1334	SPARC
1335	LOC126862571
1336	AP2A1
1337	H3-3A
1338	TBX4
1339	SLC25A4
1340	SULT1A1
1341	CD9
1342	ATG4B
1343	NR0B1
1344	GUCY2D
1345	EHMT1
1346	NUP93
1347	KCNMA1
1348	TWNK
1349	UBE3A
1350	RLBP1
1351	NDE1
1352	MT-CO1
1353	IL2RB
1354	COG2
1355	HSD11B2
1356	RAB7A
1357	ITGA2
1358	SOX2-OT
1359	MTHFD1
1360	SNHG16
1361	AP2B1
1362	CEACAM6
1363	BMPR1A
1364	MIR181A1
1365	CPT1A
1366	ITGA6
1367	NTRK3
1368	LEF1
1369	MIR342
1370	TLR5
1371	AP4B1
1372	EXT2
1373	SREBF2
1374	C9
1375	TJP1
1376	ACTG1
1377	TGIF1
1378	DMPK
1379	SOST
1380	DRD5
1381	CGA
1382	SLC11A2
1383	MIR130B
1384	CLN3
1385	HELLS
1386	CTSK
1387	LDHA
1388	MIR486-1
1389	PGF
1390	FANCG
1391	GRIA1
1392	CEL
1393	GAA
1394	NUP98
1395	EIF2AK4
1396	LPA
1397	FGB
1398	TMX2
1399	BIRC2
1400	CYP27A1
1401	CDC73
1402	RECK
1403	CDH2
1404	DHODH
1405	USP9X
1406	MIR9-1
1407	MIR139
1408	TGM1
1409	NPHP4
1410	SMAD1
1411	MIR30E
1412	SMARCD2
1413	ITPR1
1414	SGCB
1415	OGT
1416	CHAT
1417	SLC12A2
1418	KDM1A
1419	SLC25A13
1420	DLG4
1421	H2AX
1422	LOC110806263
1423	ITIH4
1424	RPSA
1425	KLK6
1426	PGBD3
1427	CYBB
1428	MIR17HG
1429	PTS
1430	KRT5
1431	FZR1
1432	CEACAM3
1433	HDAC6
1434	CD55
1435	SHANK3
1436	EMD
1437	DDX3X
1438	ABCC11
1439	FGF8
1440	LMNB1
1441	SELL
1442	FXN
1443	SLC22A18
1444	RUNX1T1
1445	MTA1
1446	AGO2
1447	MTM1
1448	F13A1
1449	DUSP1
1450	CTBP1
1451	ANGPTL4
1452	MT-TK
1453	KARS1
1454	RARS1
1455	MIR100
1456	SUMO1
1457	DGAT1
1458	RRM1
1459	SERPINA6
1460	PAX3
1461	EGR2
1462	NTS
1463	JAK3
1464	PDE4A
1465	ADIPOR1
1466	SLC29A1
1467	ITGA4
1468	FZD4
1469	DNASE1
1470	SMAD7
1471	C4A
1472	NUP214
1473	EXT1
1474	PRKCZ
1475	PNPLA3
1476	PRDX1
1477	ENSG00000258081
1478	CD34
1479	LCAT
1480	PCSK1
1481	TCF4
1482	PRRX1
1483	LINC00504
1484	MIR107
1485	ENSG00000230490
1486	MK280073-008
1487	DSC2
1488	NAGLU
1489	LCK
1490	HCRT
1491	SNHG5
1492	MIR34B
1493	PLAGL1
1494	ROS1
1495	LPP
1496	PROS1
1497	TTTY10
1498	NOG
1499	TFF1
1500	BAD
1501	SRD5A2
1502	PIGA
1503	MATR3
1504	CHRNA7
1505	MIR16-1
1506	HOTAIRM1
1507	SGPL1
1508	AREG
1509	MT-ND4
1510	UCHL1
1511	H4C16
1512	MIR124-1
1513	NDUFS4
1514	GLP1R
1515	CDX2
1516	TACR1
1517	C19orf48P
1518	MK280073-164
1519	MIR151A
1520	FGF1
1521	TGFBI
1522	MIR215
1523	CLOCK
1524	BRD2
1525	NEFL
1526	RPS6KA3
1527	NANOG
1528	CASP6
1529	NSDHL
1530	ENSG00000276609
1531	ENSG00000277469
1532	ENSG00000277553
1533	ENSG00000278708
1534	RIT1
1535	MIR10B
1536	IL1RAPL2
1537	CYP11A1
1538	HRH1
1539	MT-CO2
1540	RRAD
1541	HBG1
1542	GSTA1
1543	SCNN1A
1544	HCCAT5
1545	STUB1
1546	KCNA5
1547	JUP
1548	PF4
1549	DNM2
1550	IFI27
1551	PNPO
1552	CXCL1
1553	MTMR9
1554	CXCR1
1555	BMP7
1556	ITGB4
1557	TIMP2
1558	PLAG1
1559	CD79A
1560	FOXP2
1561	SATB2
1562	ATG3
1563	TNFRSF11A
1564	LINC01725
1565	AAAS
1566	SPTAN1
1567	FTL
1568	DCX
1569	SAMHD1
1570	CHRNA3
1571	LINC02882
1572	ERVK-6
1573	DGCR5
1574	FPGS
1575	LINC01258
1576	BMAL1
1577	LOC101927560
1578	ARF4-AS1
1579	LINC02955
1580	LINC02895
1581	ENSG00000245768
1582	ENSG00000250519
1583	ENSG00000235450
1584	ENSG00000251216
1585	ENSG00000253288
1586	lnc-IQCM-2
1587	lnc-HMGXB4-8
1588	MK280073-023
1589	MK280073-058
1590	MK280073-020
1591	MK280073-022
1592	MK280073-049
1593	MK280073-055
1594	MK280073-060
1595	MK280073-063
1596	MK280073-083
1597	MK280073-093
1598	MK280073-007
1599	MK280073-013
1600	MK280073-018
1601	MK280073-025
1602	MK280073-027
1603	MK280073-028
1604	MK280073-030
1605	MK280073-040
1606	MK280073-044
1607	MK280073-052
1608	MK280073-059
1609	MK280073-072
1610	MK280073-081
1611	MK280073-082
1612	MK280073-090
1613	MK280073-091
1614	MK280073-001
1615	MK280073-002
1616	MK280073-003
1617	MK280073-004
1618	MK280073-005
1619	MK280073-006
1620	MK280073-009
1621	MK280073-010
1622	MK280073-011
1623	MK280073-012
1624	MK280073-014
1625	MK280073-015
1626	MK280073-016
1627	MK280073-017
1628	MK280073-019
1629	MK280073-021
1630	MK280073-024
1631	MK280073-026
1632	MK280073-029
1633	MK280073-031
1634	MK280073-032
1635	MK280073-033
1636	MK280073-034
1637	MK280073-035
1638	MK280073-036
1639	MK280073-037
1640	MK280073-038
1641	MK280073-039
1642	MK280073-041
1643	MK280073-042
1644	MK280073-043
1645	MK280073-045
1646	MK280073-046
1647	MK280073-047
1648	MK280073-048
1649	MK280073-050
1650	MK280073-051
1651	MK280073-053
1652	MK280073-054
1653	MK280073-056
1654	MK280073-057
1655	MK280073-061
1656	MK280073-062
1657	MK280073-064
1658	MK280073-065
1659	MK280073-066
1660	MK280073-068
1661	MK280073-069
1662	MK280073-070
1663	MK280073-071
1664	MK280073-073
1665	MK280073-074
1666	MK280073-075
1667	MK280073-076
1668	MK280073-077
1669	MK280073-078
1670	MK280073-079
1671	MK280073-080
1672	MK280073-084
1673	MK280073-085
1674	MK280073-086
1675	MK280073-087
1676	MK280073-088
1677	MK280073-089
1678	MK280073-092
1679	MK280073-094
1680	MK280073-095
1681	MK280073-096
1682	MK280073-097
1683	MK280073-098
1684	MK280073-101
1685	MK280073-102
1686	MK280073-103
1687	MK280073-104
1688	MK280073-105
1689	MK280073-106
1690	MK280073-107
1691	MK280073-108
1692	MK280073-109
1693	MK280073-110
1694	lnc-LRP5L-15
1695	MK280073-067
1696	MK280073-099
1697	MK280073-100
1698	PCK1
1699	SOX17
1700	LAG3
1701	FOXP1
1702	ELP1
1703	MIR197
1704	MIR29B1
1705	KRT19
1706	SKP2
1707	SMARCAD1
1708	STAT2
1709	EDN3
1710	ATG14
1711	S100A9
1712	ACTR1A
1713	ITGAL
1714	SMARCA1
1715	CCND3
1716	ACAN
1717	IRAK1
1718	PNPLA6
1719	NFATC1
1720	MIR183
1721	KIF11
1722	TYK2
1723	GC
1724	MIR132
1725	SIX1
1726	DNM1
1727	MIR328
1728	MIR148B
1729	CA9
1730	OPRD1
1731	COL5A1
1732	PER2
1733	CSNK2B
1734	KLK2
1735	MIR25
1736	GATA6
1737	PRF1
1738	MC1R
1739	PAFAH1B1
1740	PRLR
1741	MK280073-197
1742	MK280073-346
1743	MK280073-501
1744	MK280073-120
1745	MK280073-121
1746	MK280073-202
1747	MK280073-300
1748	MK280073-334
1749	MK280073-475
1750	MK280073-493
1751	MK280073-510
1752	MK280073-521
1753	MK280073-571
1754	MK280073-115
1755	MK280073-117
1756	MK280073-123
1757	MK280073-140
1758	MK280073-149
1759	MK280073-150
1760	MK280073-153
1761	MK280073-175
1762	MK280073-176
1763	MK280073-180
1764	MK280073-182
1765	MK280073-199
1766	MK280073-203
1767	MK280073-205
1768	MK280073-206
1769	MK280073-207
1770	MK280073-216
1771	MK280073-243
1772	MK280073-273
1773	MK280073-283
1774	MK280073-295
1775	MK280073-296
1776	MK280073-351
1777	MK280073-353
1778	MK280073-354
1779	MK280073-359
1780	MK280073-389
1781	MK280073-453
1782	MK280073-456
1783	MK280073-460
1784	MK280073-461
1785	MK280073-464
1786	MK280073-468
1787	MK280073-470
1788	MK280073-473
1789	MK280073-490
1790	MK280073-513
1791	MK280073-519
1792	MK280073-522
1793	MK280073-523
1794	MK280073-524
1795	MK280073-525
1796	MK280073-527
1797	MK280073-533
1798	MK280073-544
1799	MK280073-557
1800	MK280073-561
1801	MK280073-586
1802	MK280073-111
1803	MK280073-112
1804	MK280073-113
1805	MK280073-114
1806	MK280073-116
1807	MK280073-118
1808	MK280073-119
1809	MK280073-122
1810	MK280073-124
1811	MK280073-125
1812	MK280073-126
1813	MK280073-127
1814	MK280073-128
1815	MK280073-131
1816	MK280073-132
1817	MK280073-133
1818	MK280073-134
1819	MK280073-135
1820	MK280073-136
1821	MK280073-137
1822	MK280073-138
1823	MK280073-139
1824	MK280073-141
1825	MK280073-142
1826	MK280073-143
1827	MK280073-144
1828	MK280073-145
1829	MK280073-146
1830	MK280073-147
1831	MK280073-148
1832	MK280073-151
1833	MK280073-152
1834	MK280073-154
1835	MK280073-155
1836	MK280073-156
1837	MK280073-157
1838	MK280073-158
1839	MK280073-159
1840	MK280073-160
1841	MK280073-161
1842	MK280073-162
1843	MK280073-163
1844	MK280073-165
1845	MK280073-168
1846	MK280073-169
1847	MK280073-170
1848	MK280073-171
1849	MK280073-172
1850	MK280073-173
1851	MK280073-174
1852	MK280073-177
1853	MK280073-178
1854	MK280073-179
1855	MK280073-181
1856	MK280073-183
1857	MK280073-184
1858	MK280073-185
1859	MK280073-186
1860	MK280073-187
1861	MK280073-188
1862	MK280073-189
1863	MK280073-190
1864	MK280073-191
1865	MK280073-192
1866	MK280073-193
1867	MK280073-194
1868	MK280073-195
1869	MK280073-196
1870	MK280073-198
1871	MK280073-200
1872	MK280073-201
1873	MK280073-204
1874	MK280073-208
1875	MK280073-209
1876	MK280073-210
1877	MK280073-211
1878	MK280073-212
1879	MK280073-213
1880	MK280073-214
1881	MK280073-215
1882	MK280073-217
1883	MK280073-218
1884	MK280073-219
1885	MK280073-220
1886	MK280073-221
1887	MK280073-222
1888	MK280073-224
1889	MK280073-225
1890	MK280073-226
1891	MK280073-227
1892	MK280073-228
1893	MK280073-229
1894	MK280073-230
1895	MK280073-231
1896	MK280073-232
1897	MK280073-233
1898	MK280073-234
1899	MK280073-235
1900	MK280073-236
1901	MK280073-237
1902	MK280073-238
1903	MK280073-239
1904	MK280073-240
1905	MK280073-241
1906	MK280073-242
1907	MK280073-244
1908	MK280073-245
1909	MK280073-246
1910	MK280073-247
1911	MK280073-248
1912	MK280073-249
1913	MK280073-250
1914	MK280073-251
1915	MK280073-252
1916	MK280073-253
1917	MK280073-255
1918	MK280073-257
1919	MK280073-258
1920	MK280073-259
1921	MK280073-260
1922	MK280073-261
1923	MK280073-262
1924	MK280073-264
1925	MK280073-265
1926	MK280073-266
1927	MK280073-267
1928	MK280073-268
1929	MK280073-269
1930	MK280073-270
1931	MK280073-271
1932	MK280073-272
1933	MK280073-274
1934	MK280073-275
1935	MK280073-276
1936	MK280073-277
1937	MK280073-278
1938	MK280073-279
1939	MK280073-280
1940	MK280073-281
1941	MK280073-282
1942	MK280073-284
1943	MK280073-285
1944	MK280073-286
1945	MK280073-287
1946	MK280073-288
1947	MK280073-289
1948	MK280073-290
1949	MK280073-291
1950	MK280073-292
1951	MK280073-293
1952	MK280073-294
1953	MK280073-297
1954	MK280073-298
1955	MK280073-299
1956	MK280073-301
1957	MK280073-302
1958	MK280073-303
1959	MK280073-304
1960	MK280073-305
1961	MK280073-306
1962	MK280073-307
1963	MK280073-308
1964	MK280073-309
1965	MK280073-310
1966	MK280073-311
1967	MK280073-312
1968	MK280073-313
1969	MK280073-314
1970	MK280073-315
1971	MK280073-316
1972	MK280073-317
1973	MK280073-318
1974	MK280073-319
1975	MK280073-320
1976	MK280073-321
1977	MK280073-322
1978	MK280073-323
1979	MK280073-324
1980	MK280073-325
1981	MK280073-326
1982	MK280073-328
1983	MK280073-329
1984	MK280073-330
1985	MK280073-331
1986	MK280073-332
1987	MK280073-333
1988	MK280073-335
1989	MK280073-336
1990	MK280073-337
1991	MK280073-338
1992	MK280073-339
1993	MK280073-340
1994	MK280073-341
1995	MK280073-342
1996	MK280073-343
1997	MK280073-344
1998	MK280073-345
1999	MK280073-347
[truncated: 6,464 more rows]
