# Supplementary material for: Resensitizing Paclitaxel-Resistant Ovarian Cancer via Targeting Lipid Metabolism Key Enzymes CPT1A, SCD and FASN
Source: Int J Mol Sci. 2023 Nov 19;24(22):16503. doi: 10.3390/ijms242216503 (PMC10671839; doi:10.3390/ijms242216503)
Supplement: Supplementary file 1 [file ijms-24-16503-s001.zip › Table S4.csv]

	x
1	CPT1A
2	CPT2
3	CHKA
4	OSBP
5	INPPL1
6	NCOA3
7	THRAP3
8	PPP1CA
9	ESRRA
10	MED1
11	NRF1
12	SP1
13	CEPT1
14	NEU3
15	ACACA
16	SIN3A
17	CPNE3
18	SPTLC2
19	ACLY
20	PIK3CA
21	PPARA
22	KPNB1
23	NCOA2
24	PIK3CB
25	HADHB
26	ACAA1
27	SEC24B
28	RAB5A
29	SMPD4
30	NCOA6
31	HMGCR
32	EP300
33	PIP4K2B
34	TBL1XR1
35	AGPS
36	SACM1L
37	CBR1
38	TXNRD1
39	GBA2
40	MBTPS2
41	DHCR7
42	SCAP
43	MTMR1
44	PIKFYVE
45	PTGES3
46	VAPB
47	SPTLC1
48	GLA
49	HACD3
50	RXRB
51	HMGCL
52	MED24
53	MTM1
54	CERS6
55	HSD17B4
56	DGAT1
57	STARD3
58	NCOR1
59	CARM1
60	ACADS
61	CREBBP
62	VAPA
63	FAAH
64	PIAS4
65	FDPS
66	ARF3
67	AGK
68	SEC24A
69	ACSL3
70	FASN
71	MTMR2
72	MMUT
73	ACADM
74	MED12
75	PPP1CC
76	CTSA
77	HSD17B7
78	CLOCK
79	NSDHL
80	ESYT1
81	ABHD5
82	ABCC1
83	NFYA
84	SREBF2
85	PPP1CB
86	ACADVL
87	MBOAT7
88	UGCG
89	SLC25A20
90	HADHA
91	ESYT2
92	HDAC3
93	MED19
94	ACSF3
95	NCOR2
96	SBF2
97	CERK
98	PIP5K1C
99	RXRA
100	HSD17B12
101	SAR1B
102	ACAT1
103	CSNK2A2
104	CERS2
105	SQLE
106	PPARGC1B
107	PIK3C2A
108	GDE1
109	ABCD1
110	PPARD
111	CYP51A1
112	MED23
113	MAPKAPK2
114	MED15
115	PNPLA8
116	CDK8
117	ACOT8
118	LGMN
119	PCCA
120	PTGES2
121	GLB1
122	DDHD1
123	SGPL1
124	PRKAB2
125	ARNT
126	OSBPL8
127	PIK3C2B
128	FDX1
129	PSAP
130	PCCB
131	SIN3B
132	MED26
133	SLC22A5
134	MVK
135	ELOVL5
136	LPIN1
137	ACOT7
138	HEXB
139	MTMR6
140	ELOVL1
141	MTMR9
142	TNFRSF21
143	CSNK2A1
144	ACOT13
145	CYP2R1
146	GPAM
147	AGPAT1
148	AHR
149	HADH
150	PTGR1
151	ALDH3B1
152	SMPD2
153	LPCAT1
154	PNPLA3
155	NR1H3
156	FDXR
157	SREBF1
158	SPHK2
159	PIK3C3
160	PIK3R3
161	PRKAG2
162	SMPD1
163	PLD1
164	LBR
165	PON2
166	OSBPL3
167	PNPLA6
168	PCTP
169	LTA4H
170	NR1D1
171	NCOA1
172	ABCA1
173	TRIB3
174	ARSA
175	SRD5A1
176	ACOXL
177	CYP27B1
178	PLA2G6
179	CDK19
180	PTEN
181	PNPLA2
182	ACAD11
183	PIP4K2C
184	STARD4
185	STS
186	AMACR
187	PLD2
188	MGLL
189	NEU1
190	PIK3CD
191	CHKB
192	CYP2J2
193	AGPAT2
194	VDR
195	LIPE
196	TNFAIP8
197	EBP
198	ALOX12
199	GPX2
200	ABCB11
201	HAO2
202	STAR
203	INPP5D
204	HSD11B2
205	PIK3CG
206	PRKAA2
207	TBXAS1
208	CYP19A1
209	DHCR24
210	SLC27A2
211	CYP2D6
212	CYP1A1
213	ACSL1
214	NPAS2
215	RORA
216	PLEKHA6
217	SCD
218	UGT8
219	ABCC3
220	GPAT3
221	PPARG
222	PLIN2
223	GGT1
224	FA2H
225	FADS2
226	PLAAT1
227	ASAH2
228	HSD3B2
229	HSD11B1
